# Supplementary material for: Head and Neck Squamous Cell Carcinoma Subtypes Based on Immunologic and Hallmark Gene Sets in Tumor and Non-tumor Tissues
Source: Front Surg. 2022 Feb 3;9:821600. doi: 10.3389/fsurg.2022.821600 (PMC8850349; doi:10.3389/fsurg.2022.821600)
Supplement: Supplementary Table 3 — The details of GO enrichment analysis and KEGG pathway analysis based on the genes from N gene sets. [file Table_3.XLSX]

## Sheet: Sheet1
Normal
ONTOLOGY	ID	Description	GeneRatio	BgRatio	pvalue	p.adjust	qvalue	geneID	Count
BP	GO:0030098	lymphocyte differentiation	26/511	368/18866	9.09345e-06	0.0212671	0.0194112	MSH2/STAT6/MFNG/INPP5D/SPN/IKZF1/SOX12/TMEM131L/RUNX3/CBFB/PIK3CD/SASH3/GATA3/POU2F2/CD79B/ZFP36L2/ITGA4/PRKCZ/PTPN6/FOXP1/IL7R/PIK3R1/CTNNB1/SMAD7/ANXA1/ATM	26
BP	GO:1902105	regulation of leukocyte differentiation	22/511	290/18866	1.48464e-05	0.0212671	0.0194112	TNF/INPP5D/SOX12/TMEM131L/RUNX3/CBFB/SIGLEC15/SASH3/GATA3/AGER/TCTA/ZFP36L2/PRKCZ/PTPN6/FOXP1/IL7R/EVI2B/PIK3R1/CTNNB1/SMAD7/CASP8/ANXA1	22
BP	GO:0002822	regulation of adaptive immune response based on somatic recombination of immune receptors built from immunoglobulin superfamily domains	15/511	153/18866	1.81598e-05	0.0212671	0.0194112	MSH2/STAT6/TNF/CD1E/HMCES/LTA/SASH3/GATA3/AGER/PRKCZ/ATAD5/PTPN6/IL7R/SMAD7/ANXA1	15
BP	GO:0002706	regulation of lymphocyte mediated immunity	15/511	154/18866	1.96282e-05	0.0212671	0.0194112	MSH2/STAT6/TNF/CD1E/HMCES/LTA/SASH3/GATA3/AGER/SH2D1B/PRKCZ/ATAD5/PTPN6/IL7R/SMAD7	15
BP	GO:0043367	CD4-positive, alpha-beta T cell differentiation	10/511	78/18866	4.69861e-05	0.0389405	0.0355423	STAT6/SPN/RUNX3/CBFB/SASH3/GATA3/PRKCZ/FOXP1/SMAD7/ANXA1	10
BP	GO:0002819	regulation of adaptive immune response	15/511	168/18866	5.44216e-05	0.0389405	0.0355423	MSH2/STAT6/TNF/CD1E/HMCES/LTA/SASH3/GATA3/AGER/PRKCZ/ATAD5/PTPN6/IL7R/SMAD7/ANXA1	15
BP	GO:0035710	CD4-positive, alpha-beta T cell activation	11/511	97/18866	6.28942e-05	0.0389405	0.0355423	STAT6/SPN/RUNX3/CBFB/SASH3/GATA3/AGER/PRKCZ/FOXP1/SMAD7/ANXA1	11
BP	GO:0002824	positive regulation of adaptive immune response based on somatic recombination of immune receptors built from immunoglobulin superfamily domains	11/511	105/18866	0.000129744	0.0572575	0.0522608	MSH2/STAT6/TNF/CD1E/HMCES/LTA/SASH3/GATA3/PRKCZ/ATAD5/ANXA1	11
BP	GO:0030099	myeloid cell differentiation	26/511	431/18866	0.00013038	0.0572575	0.0522608	TNF/EPB42/INPP5D/IKZF1/CBFB/KLF2/FLI1/PIK3CD/ARNT/SIGLEC15/GATA3/ACTN1/PITHD1/TCTA/HIPK2/RASGRP4/PTPN6/NBEAL2/FOXP1/CSF3/EVI2B/PIK3R1/GAB3/SOX6/CTNNB1/CASP8	26
BP	GO:0002708	positive regulation of lymphocyte mediated immunity	11/511	106/18866	0.0001413	0.0572575	0.0522608	MSH2/STAT6/TNF/CD1E/HMCES/LTA/SASH3/GATA3/SH2D1B/PRKCZ/ATAD5	11
BP	GO:1903708	positive regulation of hemopoiesis	16/511	204/18866	0.000145324	0.0572575	0.0522608	TNF/INPP5D/SOX12/RUNX3/CBFB/ARNT/SASH3/GATA3/AGER/PITHD1/PRKCZ/IL7R/CSF3/EVI2B/CASP8/ANXA1	16
BP	GO:0007159	leukocyte cell-cell adhesion	23/511	364/18866	0.000161292	0.0582534	0.0531699	TNF/SPN/VTCN1/SOX12/TMEM131L/RUNX3/CBFB/SCGB1A1/SASH3/GATA3/AGER/CD5/ITGA4/PRKCZ/CLEC4M/STK10/PTPN6/IL7R/PIK3R1/RIPOR2/ITGB7/SMAD7/ANXA1	23
BP	GO:0010165	response to X-ray	6/511	32/18866	0.000190797	0.0608887	0.0555752	MSH2/XRCC2/GATA3/NIPBL/ANXA1/ATM	6
BP	GO:0002821	positive regulation of adaptive immune response	11/511	110/18866	0.000196687	0.0608887	0.0555752	MSH2/STAT6/TNF/CD1E/HMCES/LTA/SASH3/GATA3/PRKCZ/ATAD5/ANXA1	11
BP	GO:2000514	regulation of CD4-positive, alpha-beta T cell activation	8/511	63/18866	0.000287025	0.0707464	0.0645726	RUNX3/CBFB/SASH3/GATA3/AGER/PRKCZ/SMAD7/ANXA1	8
BP	GO:0043370	regulation of CD4-positive, alpha-beta T cell differentiation	7/511	48/18866	0.000288737	0.0707464	0.0645726	RUNX3/CBFB/SASH3/GATA3/PRKCZ/SMAD7/ANXA1	7
BP	GO:0014065	phosphatidylinositol 3-kinase signaling	13/511	154/18866	0.000293824	0.0707464	0.0645726	SLC9A3R1/TNF/WNT16/NOP53/PIK3CD/PIK3C2B/GATA3/PTPN6/PIK3IP1/NLRC3/CSF3/PIK3R1/SIRT2	13
BP	GO:0051250	negative regulation of lymphocyte activation	13/511	154/18866	0.000293824	0.0707464	0.0645726	INPP5D/SPN/VTCN1/TMEM131L/RUNX3/CBFB/SCGB1A1/TBC1D10C/PTPN6/RIPOR2/SMAD7/ANXA1/ATM	13
BP	GO:0042110	T cell activation	27/511	483/18866	0.000331991	0.0720411	0.0657544	STAT6/CCND3/SPN/VTCN1/SOX12/TMEM131L/RUNX3/CBFB/PIK3CD/SCGB1A1/SASH3/GATA3/AGER/CD5/ZFP36L2/PRKCZ/PTPN6/FOXP1/IL7R/NLRC3/BTN3A1/PIK3R1/RIPOR2/CTNNB1/SMAD7/CASP8/ANXA1	27
BP	GO:1901987	regulation of cell cycle phase transition	27/511	486/18866	0.000365683	0.0720411	0.0657544	CUL1/CCND3/GJC2/NDE1/PSMF1/XRCC3/TAOK1/NOP53/ANAPC5/ALMS1/PAGR1/ZFP36L2/CTDSP2/ATAD5/DYNC1H1/PTPN6/PRMT2/XPC/ATP2B4/RPS27L/CDC25B/GTSE1/FOXO4/PIDD1/SIRT2/ANXA1/ATM	27
BP	GO:1902107	positive regulation of leukocyte differentiation	13/511	159/18866	0.000400643	0.0720411	0.0657544	TNF/INPP5D/SOX12/RUNX3/CBFB/SASH3/GATA3/AGER/PRKCZ/IL7R/EVI2B/CASP8/ANXA1	13
BP	GO:0044773	mitotic DNA damage checkpoint	10/511	101/18866	0.000412347	0.0720411	0.0657544	MSH2/RAD9A/TAOK1/NOP53/XPC/RPS27L/GTSE1/FOXO4/PIDD1/ATM	10
BP	GO:1902882	regulation of response to oxidative stress	10/511	101/18866	0.000412347	0.0720411	0.0657544	TNF/SFPQ/BAG5/MEAK7/SESN3/LANCL1/UBQLN1/MAPK7/SESN1/CTNNB1	10
BP	GO:0022407	regulation of cell-cell adhesion	25/511	439/18866	0.000416196	0.0720411	0.0657544	TNF/SPN/VTCN1/SOX12/TMEM131L/RUNX3/CBFB/SCGB1A1/CELSR2/SASH3/GATA3/AGER/AKNA/CITED2/CD5/MAPK7/ITGA4/PRKCZ/PTPN6/IL7R/MBP/PIK3R1/RIPOR2/SMAD7/ANXA1	25
BP	GO:0045930	negative regulation of mitotic cell cycle	21/511	341/18866	0.000431949	0.0720411	0.0657544	MSH2/CUL1/SLC9A3R1/GJC2/TNF/RAD9A/PSMF1/XRCC3/TAOK1/NOP53/ZFP36L2/CTDSP2/PRMT2/CDKN1C/XPC/RPS27L/GTSE1/CTNNB1/FOXO4/PIDD1/ATM	21
BP	GO:0031331	positive regulation of cellular catabolic process	23/511	390/18866	0.00043218	0.0720411	0.0657544	TNF/PYHIN1/NOP53/RNF19A/VGLL4/ARNT/SUPV3L1/ARIH2/TRIM14/SESN3/TRIM65/TP53INP1/ZFP36L2/UBQLN1/PIAS1/ZER1/OPTN/PFKFB4/SESN1/ADRB2/SIRT2/SMAD7/ATM	23
BP	GO:1901990	regulation of mitotic cell cycle phase transition	25/511	448/18866	0.00055985	0.0834158	0.0761364	CUL1/CCND3/GJC2/NDE1/PSMF1/XRCC3/TAOK1/NOP53/ANAPC5/ALMS1/ZFP36L2/CTDSP2/ATAD5/DYNC1H1/PTPN6/PRMT2/XPC/RPS27L/CDC25B/GTSE1/FOXO4/PIDD1/SIRT2/ANXA1/ATM	25
BP	GO:0043951	negative regulation of cAMP-mediated signaling	5/511	26/18866	0.000586957	0.0834158	0.0761364	ATP2B4/RGS2/ARRDC3/PDE3B/PDE4D	5
BP	GO:0046632	alpha-beta T cell differentiation	10/511	106/18866	0.000606356	0.0834158	0.0761364	STAT6/SPN/RUNX3/CBFB/SASH3/GATA3/PRKCZ/FOXP1/SMAD7/ANXA1	10
BP	GO:0002703	regulation of leukocyte mediated immunity	15/511	211/18866	0.000658998	0.0834158	0.0761364	MSH2/STAT6/TNF/CD1E/HMCES/LTA/SASH3/GATA3/AGER/SH2D1B/PRKCZ/ATAD5/PTPN6/IL7R/SMAD7	15
BP	GO:0042113	B cell activation	20/511	328/18866	0.00066439	0.0834158	0.0761364	MSH2/STAT6/VAV3/MFNG/INPP5D/CD38/HMCES/PIK3CD/SASH3/POU2F2/CD79B/ZFP36L2/TBC1D10C/ITGA4/ATAD5/PTPN6/IL7R/PIK3R1/CASP8/ATM	20
BP	GO:0002714	positive regulation of B cell mediated immunity	6/511	40/18866	0.000672941	0.0834158	0.0761364	MSH2/STAT6/TNF/HMCES/LTA/ATAD5	6
BP	GO:0002891	positive regulation of immunoglobulin mediated immune response	6/511	40/18866	0.000672941	0.0834158	0.0761364	MSH2/STAT6/TNF/HMCES/LTA/ATAD5	6
BP	GO:1903037	regulation of leukocyte cell-cell adhesion	20/511	329/18866	0.000690037	0.0834158	0.0761364	TNF/SPN/VTCN1/SOX12/TMEM131L/RUNX3/CBFB/SCGB1A1/SASH3/GATA3/AGER/CD5/ITGA4/PRKCZ/PTPN6/IL7R/PIK3R1/RIPOR2/SMAD7/ANXA1	20
BP	GO:0044774	mitotic DNA integrity checkpoint	10/511	108/18866	0.000702608	0.0834158	0.0761364	MSH2/RAD9A/TAOK1/NOP53/XPC/RPS27L/GTSE1/FOXO4/PIDD1/ATM	10
BP	GO:0061515	myeloid cell development	8/511	72/18866	0.000717479	0.0834158	0.0761364	EPB42/KLF2/FLI1/SIGLEC15/PTPN6/FOXP1/EVI2B/SOX6	8
BP	GO:1904262	negative regulation of TORC1 signaling	4/511	16/18866	0.00074702	0.0834158	0.0761364	SESN3/CASTOR3/SESN1/ATM	4
BP	GO:0002712	regulation of B cell mediated immunity	7/511	56/18866	0.000755009	0.0834158	0.0761364	MSH2/STAT6/TNF/HMCES/LTA/ATAD5/PTPN6	7
BP	GO:0002889	regulation of immunoglobulin mediated immune response	7/511	56/18866	0.000755009	0.0834158	0.0761364	MSH2/STAT6/TNF/HMCES/LTA/ATAD5/PTPN6	7
BP	GO:0048015	phosphatidylinositol-mediated signaling	14/511	192/18866	0.000769873	0.0834158	0.0761364	SLC9A3R1/TNF/WNT16/NOP53/PIK3CD/PIK3C2B/GATA3/INPP5F/PTPN6/PIK3IP1/NLRC3/CSF3/PIK3R1/SIRT2	14
BP	GO:0018209	peptidyl-serine modification	20/511	333/18866	0.000801372	0.0847109	0.0773185	MAP4K1/TNF/CAMK1D/NDNF/INPP5F/MARK2/CREBL2/BAG4/SBK1/AKT3/MAPK7/HIPK2/PRKCZ/CSF3/ATP2B4/PDK3/SMAD7/PDE4D/STK38/ATM	20
BP	GO:0018105	peptidyl-serine phosphorylation	19/511	310/18866	0.00084442	0.0863272	0.0787938	MAP4K1/TNF/CAMK1D/INPP5F/MARK2/CREBL2/BAG4/SBK1/AKT3/MAPK7/HIPK2/PRKCZ/CSF3/ATP2B4/PDK3/SMAD7/PDE4D/STK38/ATM	19
BP	GO:0051099	positive regulation of binding	13/511	174/18866	0.000938084	0.0863272	0.0787938	MFNG/PYHIN1/GATA3/RAMP1/SPPL3/HIPK2/NIPBL/CSF3/RIPOR2/CTNNB1/SPON1/SIRT2/PLXND1	13
BP	GO:0048017	inositol lipid-mediated signaling	14/511	196/18866	0.00094126	0.0863272	0.0787938	SLC9A3R1/TNF/WNT16/NOP53/PIK3CD/PIK3C2B/GATA3/INPP5F/PTPN6/PIK3IP1/NLRC3/CSF3/PIK3R1/SIRT2	14
BP	GO:0030522	intracellular receptor signaling pathway	17/511	265/18866	0.000947454	0.0863272	0.0787938	NR5A2/RNF34/MAP2K6/ASXL1/NCOA1/SAFB/NOP53/CBFB/KLF2/ARNT/CITED2/PAGR1/FOXP1/PRMT2/PDK3/NR1D2/CASP8	17
BP	GO:0006978	DNA damage response, signal transduction by p53 class mediator resulting in transcription of p21 class mediator	4/511	17/18866	0.000956092	0.0863272	0.0787938	PYHIN1/HIPK2/ING4/RPS27L	4
BP	GO:0014067	negative regulation of phosphatidylinositol 3-kinase signaling	4/511	17/18866	0.000956092	0.0863272	0.0787938	SLC9A3R1/NOP53/PIK3IP1/NLRC3	4
BP	GO:0031649	heat generation	4/511	17/18866	0.000956092	0.0863272	0.0787938	TNF/NMU/ADRB2/ARRDC3	4
BP	GO:0042093	T-helper cell differentiation	7/511	60/18866	0.00114584	0.100454	0.0916874	STAT6/SPN/GATA3/PRKCZ/FOXP1/SMAD7/ANXA1	7
BP	GO:1903706	regulation of hemopoiesis	26/511	498/18866	0.0011589	0.100454	0.0916874	TNF/INPP5D/PSMF1/SOX12/TMEM131L/RUNX3/CBFB/ARNT/SIGLEC15/SASH3/GATA3/AGER/PITHD1/TCTA/ZFP36L2/PRKCZ/PTPN6/FOXP1/IL7R/CSF3/EVI2B/PIK3R1/CTNNB1/SMAD7/CASP8/ANXA1	26
BP	GO:0042772	DNA damage response, signal transduction resulting in transcription	4/511	18/18866	0.00120314	0.102243	0.0933207	PYHIN1/HIPK2/ING4/RPS27L	4
BP	GO:0045619	regulation of lymphocyte differentiation	13/511	181/18866	0.00134537	0.107333	0.0979663	INPP5D/SOX12/TMEM131L/RUNX3/CBFB/SASH3/GATA3/ZFP36L2/PRKCZ/PTPN6/IL7R/SMAD7/ANXA1	13
BP	GO:0002705	positive regulation of leukocyte mediated immunity	11/511	138/18866	0.00134978	0.107333	0.0979663	MSH2/STAT6/TNF/CD1E/HMCES/LTA/SASH3/GATA3/SH2D1B/PRKCZ/ATAD5	11
BP	GO:0050868	negative regulation of T cell activation	10/511	118/18866	0.00139184	0.107333	0.0979663	SPN/VTCN1/TMEM131L/RUNX3/CBFB/SCGB1A1/PTPN6/RIPOR2/SMAD7/ANXA1	10
BP	GO:0002294	CD4-positive, alpha-beta T cell differentiation involved in immune response	7/511	62/18866	0.00139303	0.107333	0.0979663	STAT6/SPN/GATA3/PRKCZ/FOXP1/SMAD7/ANXA1	7
BP	GO:2001252	positive regulation of chromosome organization	13/511	182/18866	0.00141406	0.107333	0.0979663	SFPQ/PIWIL2/ANAPC5/MTF2/GATA3/NIPBL/RTEL1/SETDB1/PNKP/NUMA1/AUTS2/CTNNB1/ATM	13
BP	GO:0032674	regulation of interleukin-5 production	4/511	19/18866	0.00149162	0.107333	0.0979663	SCGB1A1/GATA3/PRKCZ/PDE4D	4
BP	GO:0045785	positive regulation of cell adhesion	23/511	428/18866	0.00150958	0.107333	0.0979663	VAV3/TNF/VTCN1/SOX12/RUNX3/CBFB/NDNF/SASH3/GATA3/AGER/CITED2/CD5/BAG4/ITGA4/PRKCZ/PTPN6/IL7R/CYTH3/PIK3R1/PLEKHA2/SMAD7/ANXA1/ATM	23
BP	GO:0002287	alpha-beta T cell activation involved in immune response	7/511	63/18866	0.00153128	0.107333	0.0979663	STAT6/SPN/GATA3/PRKCZ/FOXP1/SMAD7/ANXA1	7
BP	GO:0002293	alpha-beta T cell differentiation involved in immune response	7/511	63/18866	0.00153128	0.107333	0.0979663	STAT6/SPN/GATA3/PRKCZ/FOXP1/SMAD7/ANXA1	7
BP	GO:0030217	T cell differentiation	16/511	253/18866	0.00153335	0.107333	0.0979663	STAT6/SPN/SOX12/TMEM131L/RUNX3/CBFB/PIK3CD/SASH3/GATA3/ZFP36L2/PRKCZ/FOXP1/IL7R/CTNNB1/SMAD7/ANXA1	16
BP	GO:0002695	negative regulation of leukocyte activation	13/511	184/18866	0.00156017	0.107333	0.0979663	INPP5D/SPN/VTCN1/TMEM131L/RUNX3/CBFB/SCGB1A1/TBC1D10C/PTPN6/RIPOR2/SMAD7/ANXA1/ATM	13
BP	GO:0071875	adrenergic receptor signaling pathway	5/511	32/18866	0.00157219	0.107333	0.0979663	ATP2B4/ADRB2/RGS2/ARRDC3/PDE4D	5
BP	GO:0022409	positive regulation of cell-cell adhesion	17/511	279/18866	0.00165362	0.107333	0.0979663	TNF/VTCN1/SOX12/RUNX3/CBFB/SASH3/GATA3/AGER/CITED2/CD5/ITGA4/PRKCZ/PTPN6/IL7R/PIK3R1/SMAD7/ANXA1	17
BP	GO:0018205	peptidyl-lysine modification	22/511	405/18866	0.00165628	0.107333	0.0979663	MCM3AP/NUP88/PIWIL2/LIAS/NCOA1/MTF2/ARNT/SIRT7/GATA3/PAGR1/LIPT2/SENP3/EID1/SETDB1/PIAS1/EZH1/AUTS2/EPC1/ING4/APBB1/CTNNB1/SIRT2	22
BP	GO:0046637	regulation of alpha-beta T cell differentiation	7/511	64/18866	0.00167999	0.107333	0.0979663	RUNX3/CBFB/SASH3/GATA3/PRKCZ/SMAD7/ANXA1	7
BP	GO:0006906	vesicle fusion	9/511	101/18866	0.00168236	0.107333	0.0979663	VAV3/SPG11/VPS16/RAB39A/C2CD5/IRAG2/VAMP1/VAMP2/ANXA1	9
BP	GO:0006979	response to oxidative stress	24/511	458/18866	0.00168404	0.107333	0.0979663	STAT6/TNF/WNT16/SFPQ/ABCC2/CD38/LIAS/BAG5/XPA/KLF2/ARNT/SCGB1A1/MEAK7/SESN3/TP53INP1/LANCL1/UBQLN1/MAPK7/PNKP/SESN1/CTNNB1/SIRT2/ANXA1/IPCEF1	24
BP	GO:2000060	positive regulation of ubiquitin-dependent protein catabolic process	9/511	102/18866	0.00180197	0.109297	0.0997594	PYHIN1/NOP53/RNF19A/ARIH2/UBQLN1/PIAS1/ZER1/SIRT2/SMAD7	9
BP	GO:0051984	positive regulation of chromosome segregation	5/511	33/18866	0.00181224	0.109297	0.0997594	SFPQ/ANAPC5/NIPBL/NUMA1/SIRT2	5
BP	GO:0032634	interleukin-5 production	4/511	20/18866	0.00182497	0.109297	0.0997594	SCGB1A1/GATA3/PRKCZ/PDE4D	4
BP	GO:0051251	positive regulation of lymphocyte activation	20/511	357/18866	0.00184962	0.109297	0.0997594	MSH2/STAT6/VAV3/INPP5D/CD38/VTCN1/HMCES/SOX12/RUNX3/CBFB/SASH3/GATA3/AGER/CD5/PRKCZ/ATAD5/PTPN6/IL7R/PIK3R1/ANXA1	20
BP	GO:0007050	cell cycle arrest	15/511	234/18866	0.00186293	0.109297	0.0997594	MSH2/MAP2K6/PRKAB1/WDR6/TP53INP1/WHAMM/CDKN1C/HBP1/EVI2B/ING4/APBB1/GTSE1/FOXO4/PIDD1/ATM	15
BP	GO:0050863	regulation of T cell activation	19/511	332/18866	0.00187187	0.109297	0.0997594	SPN/VTCN1/SOX12/TMEM131L/RUNX3/CBFB/SCGB1A1/SASH3/GATA3/AGER/CD5/PRKCZ/PTPN6/IL7R/PIK3R1/RIPOR2/CTNNB1/SMAD7/ANXA1	19
BP	GO:0046651	lymphocyte proliferation	17/511	283/18866	0.00192253	0.109297	0.0997594	CCND3/VAV3/INPP5D/CD38/SPN/VTCN1/TMEM131L/SCGB1A1/SASH3/AGER/ATAD5/PTPN6/IL7R/BTN3A1/CTNNB1/ANXA1/ATM	17
BP	GO:0008630	intrinsic apoptotic signaling pathway in response to DNA damage	9/511	103/18866	0.0019283	0.109297	0.0997594	MSH2/TNF/RAD9A/XPA/HIPK2/ATAD5/PIK3R1/RPS27L/ATM	9
BP	GO:1903039	positive regulation of leukocyte cell-cell adhesion	15/511	235/18866	0.00194183	0.109297	0.0997594	TNF/VTCN1/SOX12/RUNX3/CBFB/SASH3/GATA3/AGER/CD5/ITGA4/PRKCZ/PTPN6/IL7R/PIK3R1/ANXA1	15
BP	GO:0010948	negative regulation of cell cycle process	20/511	359/18866	0.00197434	0.109563	0.100001	CUL1/GJC2/PSMF1/XRCC3/TAOK1/NOP53/TRIM37/RAD1/ZFP36L2/CTDSP2/E2F6/PRMT2/EVI2B/EPC1/RPS27L/GTSE1/FOXO4/PIDD1/ATM/PHC1	20
BP	GO:0097720	calcineurin-mediated signaling	6/511	49/18866	0.0019971	0.109563	0.100001	NR5A2/TNF/SPPL3/TBC1D10C/MAPK7/ATP2B4	6
BP	GO:0046631	alpha-beta T cell activation	11/511	146/18866	0.00211789	0.111202	0.101498	STAT6/SPN/RUNX3/CBFB/SASH3/GATA3/AGER/PRKCZ/FOXP1/SMAD7/ANXA1	11
BP	GO:0032943	mononuclear cell proliferation	17/511	286/18866	0.00214751	0.111202	0.101498	CCND3/VAV3/INPP5D/CD38/SPN/VTCN1/TMEM131L/SCGB1A1/SASH3/AGER/ATAD5/PTPN6/IL7R/BTN3A1/CTNNB1/ANXA1/ATM	17
BP	GO:0022408	negative regulation of cell-cell adhesion	13/511	191/18866	0.00217365	0.111202	0.101498	SPN/VTCN1/TMEM131L/RUNX3/CBFB/SCGB1A1/AKNA/MAPK7/PTPN6/MBP/RIPOR2/SMAD7/ANXA1	13
BP	GO:0045123	cellular extravasation	7/511	67/18866	0.00219419	0.111202	0.101498	TNF/SPN/PIK3CD/AGER/ITGA4/RIPOR2/ITGB7	7
BP	GO:0045621	positive regulation of lymphocyte differentiation	9/511	105/18866	0.00220214	0.111202	0.101498	INPP5D/SOX12/RUNX3/CBFB/SASH3/GATA3/PRKCZ/IL7R/ANXA1	9
BP	GO:1902106	negative regulation of leukocyte differentiation	9/511	105/18866	0.00220214	0.111202	0.101498	INPP5D/TMEM131L/RUNX3/CBFB/TCTA/PIK3R1/CTNNB1/SMAD7/ANXA1	9
BP	GO:0043371	negative regulation of CD4-positive, alpha-beta T cell differentiation	4/511	21/18866	0.0022066	0.111202	0.101498	RUNX3/CBFB/SMAD7/ANXA1	4
BP	GO:0016570	histone modification	24/511	468/18866	0.00223377	0.111278	0.101567	MCM3AP/SFPQ/PIWIL2/ASXL1/NCOA1/MTF2/SIRT7/GATA3/TRIM37/PAGR1/KDM3B/EID1/NIPBL/SETDB1/PRMT2/EZH1/AUTS2/EPC1/ING4/APBB1/CTNNB1/SIRT2/ATM/PHC1	24
BP	GO:0070884	regulation of calcineurin-NFAT signaling cascade	5/511	35/18866	0.00237123	0.116783	0.106592	TNF/SPPL3/TBC1D10C/MAPK7/ATP2B4	5
BP	GO:0014066	regulation of phosphatidylinositol 3-kinase signaling	10/511	127/18866	0.00240915	0.117318	0.10708	SLC9A3R1/TNF/WNT16/NOP53/PIK3CD/PTPN6/PIK3IP1/NLRC3/CSF3/PIK3R1	10
BP	GO:0032436	positive regulation of proteasomal ubiquitin-dependent protein catabolic process	8/511	87/18866	0.00246331	0.118057	0.107755	NOP53/RNF19A/ARIH2/UBQLN1/PIAS1/ZER1/SIRT2/SMAD7	8
BP	GO:0051983	regulation of chromosome segregation	9/511	107/18866	0.00250606	0.118057	0.107755	SFPQ/XRCC3/ANAPC5/NIPBL/DYNC1H1/NUMA1/CTNNB1/SIRT2/ATM	9
BP	GO:0090174	organelle membrane fusion	9/511	107/18866	0.00250606	0.118057	0.107755	VAV3/SPG11/VPS16/RAB39A/C2CD5/IRAG2/VAMP1/VAMP2/ANXA1	9
BP	GO:0051098	regulation of binding	20/511	367/18866	0.00254687	0.11869	0.108332	MFNG/PYHIN1/GATA3/AGER/RAMP1/MARK2/SPPL3/ARHGAP28/ITGA4/HIPK2/NIPBL/LDLRAP1/CSF3/PBXIP1/RIPOR2/ADRB2/CTNNB1/SPON1/SIRT2/PLXND1	20
BP	GO:0001819	positive regulation of cytokine production	23/511	447/18866	0.00262212	0.118914	0.108537	STAT6/TNF/LRRFIP1/PYHIN1/NOP53/IL17RA/IRF5/LTA/ARNT/SASH3/GATA3/AGER/POU2F2/GSDMD/PRKCZ/CD244/C3AR1/MBP/PIK3R1/CTNNB1/CASP8/ANXA1/PDE4D	23
BP	GO:0010888	negative regulation of lipid storage	4/511	22/18866	0.00263986	0.118914	0.108537	TNF/ASXL1/OSBPL8/ABCG1	4
BP	GO:0072331	signal transduction by p53 class mediator	16/511	267/18866	0.0026418	0.118914	0.108537	MSH2/RAD9A/RNF34/PYHIN1/PRKAB1/NOP53/TP53INP1/RAD1/HIPK2/ATAD5/NDRG1/ING4/RPS27L/GTSE1/PIDD1/ATM	16
BP	GO:0050670	regulation of lymphocyte proliferation	14/511	219/18866	0.00267137	0.118914	0.108537	VAV3/INPP5D/CD38/SPN/VTCN1/TMEM131L/SCGB1A1/SASH3/AGER/ATAD5/PTPN6/CTNNB1/ANXA1/ATM	14
BP	GO:0106056	regulation of calcineurin-mediated signaling	5/511	36/18866	0.00269334	0.118914	0.108537	TNF/SPPL3/TBC1D10C/MAPK7/ATP2B4	5
BP	GO:0000077	DNA damage checkpoint	11/511	151/18866	0.00275625	0.118914	0.108537	MSH2/RAD9A/TAOK1/NOP53/RAD1/XPC/RPS27L/GTSE1/FOXO4/PIDD1/ATM	11
BP	GO:0032754	positive regulation of interleukin-5 production	3/511	11/18866	0.00277118	0.118914	0.108537	GATA3/PRKCZ/PDE4D	3
BP	GO:0040015	negative regulation of multicellular organism growth	3/511	11/18866	0.00277118	0.118914	0.108537	RAI1/PLAC8/ADRB2	3
BP	GO:0008625	extrinsic apoptotic signaling pathway via death domain receptors	8/511	89/18866	0.00284117	0.119704	0.109257	TNF/RNF34/TNFSF10/MAL/PIK3R1/PIDD1/CASP8/TNFRSF10B	8
BP	GO:0001659	temperature homeostasis	12/511	174/18866	0.00284482	0.119704	0.109257	STAT6/TNF/MAP2K6/PRKAB1/ALMS1/PLAC8/NMU/IP6K1/DYNC1H1/CXCR4/ADRB2/ARRDC3	12
BP	GO:0032944	regulation of mononuclear cell proliferation	14/511	221/18866	0.00290108	0.120897	0.110347	VAV3/INPP5D/CD38/SPN/VTCN1/TMEM131L/SCGB1A1/SASH3/AGER/ATAD5/PTPN6/CTNNB1/ANXA1/ATM	14
BP	GO:0002292	T cell differentiation involved in immune response	7/511	71/18866	0.00305937	0.125088	0.114172	STAT6/SPN/GATA3/PRKCZ/FOXP1/SMAD7/ANXA1	7
BP	GO:0042982	amyloid precursor protein metabolic process	7/511	71/18866	0.00305937	0.125088	0.114172	TNF/AATF/AGER/ABCG1/LDLRAP1/ITM2C/SPON1	7
BP	GO:0007097	nuclear migration	4/511	23/18866	0.00312803	0.125225	0.114297	SLC9A3R1/DYNC1H1/SUN2/SYNE2	4
BP	GO:0002699	positive regulation of immune effector process	14/511	223/18866	0.00314676	0.125225	0.114297	MSH2/STAT6/TNF/CD1E/HMCES/LTA/SASH3/GATA3/SH2D1B/RAPGEF1/PRKCZ/ATAD5/CD244/ANXA1	14
BP	GO:0016569	covalent chromatin modification	24/511	481/18866	0.00317091	0.125225	0.114297	MCM3AP/SFPQ/PIWIL2/ASXL1/NCOA1/MTF2/SIRT7/GATA3/TRIM37/PAGR1/KDM3B/EID1/NIPBL/SETDB1/PRMT2/EZH1/AUTS2/EPC1/ING4/APBB1/CTNNB1/SIRT2/ATM/PHC1	24
BP	GO:0009896	positive regulation of catabolic process	23/511	454/18866	0.0031783	0.125225	0.114297	TNF/PYHIN1/NOP53/RNF19A/VGLL4/ARNT/SUPV3L1/ARIH2/TRIM14/SESN3/TRIM65/TP53INP1/ZFP36L2/UBQLN1/PIAS1/ZER1/OPTN/PFKFB4/SESN1/ADRB2/SIRT2/SMAD7/ATM	23
BP	GO:0032652	regulation of interleukin-1 production	9/511	111/18866	0.00321331	0.125464	0.114515	TNF/SERPINB1/PYHIN1/AGER/GSDMD/FOXP1/ACP5/CASP8/ANXA1	9
BP	GO:0050851	antigen receptor-mediated signaling pathway	18/511	325/18866	0.00345115	0.130528	0.119138	CUL1/VAV3/INPP5D/PSMF1/CD38/VTCN1/CBFB/PIK3CD/GATA3/SPPL3/CD79B/PTPN6/FOXP1/BTN3A3/BTN3A1/PIK3R1/FYB1/PDE4D	18
BP	GO:0045582	positive regulation of T cell differentiation	8/511	92/18866	0.00349097	0.130528	0.119138	SOX12/RUNX3/CBFB/SASH3/GATA3/PRKCZ/IL7R/ANXA1	8
BP	GO:1900407	regulation of cellular response to oxidative stress	8/511	92/18866	0.00349097	0.130528	0.119138	TNF/SFPQ/BAG5/MEAK7/LANCL1/UBQLN1/MAPK7/CTNNB1	8
BP	GO:0002709	regulation of T cell mediated immunity	7/511	73/18866	0.00357933	0.130528	0.119138	CD1E/SASH3/GATA3/AGER/PRKCZ/IL7R/SMAD7	7
BP	GO:0002923	regulation of humoral immune response mediated by circulating immunoglobulin	3/511	12/18866	0.00362109	0.130528	0.119138	TNF/LTA/PTPN6	3
BP	GO:0034333	adherens junction assembly	3/511	12/18866	0.00362109	0.130528	0.119138	CTNNB1/TBCD/SMAD7	3
BP	GO:0060856	establishment of blood-brain barrier	3/511	12/18866	0.00362109	0.130528	0.119138	ADGRA2/WNT7A/CTNNB1	3
BP	GO:0071481	cellular response to X-ray	3/511	12/18866	0.00362109	0.130528	0.119138	GATA3/NIPBL/ATM	3
BP	GO:0007162	negative regulation of cell adhesion	17/511	301/18866	0.00362978	0.130528	0.119138	SPN/VTCN1/TMEM131L/RUNX3/CBFB/SCGB1A1/AKNA/MAPK7/PTPN6/MBP/PIK3R1/RIPOR2/TBCD/PDE3B/SMAD7/ANXA1/PLXND1	17
BP	GO:0007095	mitotic G2 DNA damage checkpoint	4/511	24/18866	0.00367431	0.130528	0.119138	TAOK1/NOP53/FOXO4/ATM	4
BP	GO:1902993	positive regulation of amyloid precursor protein catabolic process	4/511	24/18866	0.00367431	0.130528	0.119138	TNF/AGER/ABCG1/SPON1	4
BP	GO:0090068	positive regulation of cell cycle process	17/511	302/18866	0.00375298	0.132239	0.120699	CCND3/SFPQ/PIWIL2/XRCC3/ANAPC5/PAGR1/NIPBL/ATAD5/DYNC1H1/NUMA1/CDC25B/GTSE1/FOXO4/PIDD1/SIRT2/ANXA1/ATM	17
BP	GO:0002683	negative regulation of immune system process	23/511	463/18866	0.00403652	0.13885	0.126733	STAT6/TNF/TAPBPL/INPP5D/SPN/VTCN1/TMEM131L/RUNX3/CBFB/SCGB1A1/TCTA/TBC1D10C/PTPN6/IL7R/TSC22D3/NLRC3/PIK3R1/NLRC5/RIPOR2/CTNNB1/SMAD7/ANXA1/ATM	23
BP	GO:0032609	interferon-gamma production	9/511	115/18866	0.00406905	0.13885	0.126733	TNF/SPN/LTA/SCGB1A1/SASH3/GATA3/CD244/BTN3A1/PDE4D	9
BP	GO:2000058	regulation of ubiquitin-dependent protein catabolic process	11/511	159/18866	0.00409256	0.13885	0.126733	PYHIN1/BAG5/NOP53/RNF19A/ARIH2/UBQLN1/HIPK2/PIAS1/ZER1/SIRT2/SMAD7	11
BP	GO:0030183	B cell differentiation	10/511	137/18866	0.00416311	0.13885	0.126733	MSH2/MFNG/INPP5D/POU2F2/CD79B/ZFP36L2/ITGA4/PTPN6/PIK3R1/ATM	10
BP	GO:1903038	negative regulation of leukocyte cell-cell adhesion	10/511	137/18866	0.00416311	0.13885	0.126733	SPN/VTCN1/TMEM131L/RUNX3/CBFB/SCGB1A1/PTPN6/RIPOR2/SMAD7/ANXA1	10
BP	GO:0046323	glucose import	7/511	75/18866	0.00416391	0.13885	0.126733	TNF/OSBPL8/CREBL2/ZDHHC7/C2CD5/HNF1A/PIK3R1	7
BP	GO:0050852	T cell receptor signaling pathway	13/511	206/18866	0.00416487	0.13885	0.126733	CUL1/INPP5D/PSMF1/VTCN1/PIK3CD/GATA3/SPPL3/PTPN6/BTN3A3/BTN3A1/PIK3R1/FYB1/PDE4D	13
BP	GO:0046639	negative regulation of alpha-beta T cell differentiation	4/511	25/18866	0.00428184	0.14166	0.129298	RUNX3/CBFB/SMAD7/ANXA1	4
BP	GO:0050866	negative regulation of cell activation	13/511	207/18866	0.0043377	0.141808	0.129433	INPP5D/SPN/VTCN1/TMEM131L/RUNX3/CBFB/SCGB1A1/TBC1D10C/PTPN6/RIPOR2/SMAD7/ANXA1/ATM	13
BP	GO:0046330	positive regulation of JNK cascade	10/511	138/18866	0.0043829	0.141808	0.129433	MAP4K1/TNF/WNT16/TAOK1/AGER/MAPK8IP3/HIPK2/DUSP19/WNT7A/EDAR	10
BP	GO:0006479	protein methylation	12/511	184/18866	0.00446639	0.141808	0.129433	FBXO11/MTF2/SIRT7/GATA3/PAGR1/SETDB1/METTL18/PRMT2/EZH1/PCMTD1/AUTS2/CTNNB1	12
BP	GO:0008213	protein alkylation	12/511	184/18866	0.00446639	0.141808	0.129433	FBXO11/MTF2/SIRT7/GATA3/PAGR1/SETDB1/METTL18/PRMT2/EZH1/PCMTD1/AUTS2/CTNNB1	12
BP	GO:0031570	DNA integrity checkpoint	11/511	161/18866	0.00449644	0.141808	0.129433	MSH2/RAD9A/TAOK1/NOP53/RAD1/XPC/RPS27L/GTSE1/FOXO4/PIDD1/ATM	11
BP	GO:0001574	ganglioside biosynthetic process	3/511	13/18866	0.0046135	0.141808	0.129433	ST8SIA6/B3GALT4/ST3GAL5	3
BP	GO:0031650	regulation of heat generation	3/511	13/18866	0.0046135	0.141808	0.129433	TNF/NMU/ARRDC3	3
BP	GO:0071872	cellular response to epinephrine stimulus	3/511	13/18866	0.0046135	0.141808	0.129433	ATP2B4/SIRT2/PDE4D	3
BP	GO:0099640	axo-dendritic protein transport	3/511	13/18866	0.0046135	0.141808	0.129433	SFPQ/KIF17/MAPK8IP3	3
BP	GO:1904424	regulation of GTP binding	3/511	13/18866	0.0046135	0.141808	0.129433	ARHGAP28/PBXIP1/RIPOR2	3
BP	GO:1903201	regulation of oxidative stress-induced cell death	7/511	77/18866	0.00481801	0.145167	0.132499	SFPQ/BAG5/MEAK7/LANCL1/UBQLN1/MAPK7/CTNNB1	7
BP	GO:0032651	regulation of interleukin-1 beta production	8/511	97/18866	0.00482328	0.145167	0.132499	TNF/SERPINB1/PYHIN1/AGER/GSDMD/FOXP1/ACP5/CASP8	8
BP	GO:0046634	regulation of alpha-beta T cell activation	8/511	97/18866	0.00482328	0.145167	0.132499	RUNX3/CBFB/SASH3/GATA3/AGER/PRKCZ/SMAD7/ANXA1	8
BP	GO:0002573	myeloid leukocyte differentiation	13/511	210/18866	0.00489116	0.146195	0.133437	TNF/INPP5D/PIK3CD/SIGLEC15/GATA3/TCTA/FOXP1/CSF3/EVI2B/PIK3R1/GAB3/CTNNB1/CASP8	13
BP	GO:0034114	regulation of heterotypic cell-cell adhesion	4/511	26/18866	0.00495364	0.147048	0.134216	TNF/AGER/MAPK7/MBP	4
BP	GO:0045444	fat cell differentiation	14/511	235/18866	0.00500334	0.147285	0.134432	TNF/ASXL1/OSBPL8/PLAC8/GATA3/CREBL2/ZFP36L2/NIPBL/PIAS1/BBS9/ADRB2/RGS2/CBY1/SIRT2	14
BP	GO:0002285	lymphocyte activation involved in immune response	12/511	187/18866	0.00507565	0.147285	0.134432	MSH2/STAT6/MFNG/SPN/HMCES/GATA3/PRKCZ/ATAD5/CD244/FOXP1/SMAD7/ANXA1	12
BP	GO:0043393	regulation of protein binding	13/511	211/18866	0.00508776	0.147285	0.134432	MFNG/RAMP1/MARK2/SPPL3/ITGA4/HIPK2/LDLRAP1/CSF3/PBXIP1/RIPOR2/ADRB2/SPON1/PLXND1	13
BP	GO:0030010	establishment of cell polarity	10/511	141/18866	0.00509755	0.147285	0.134432	SLC9A3R1/NDE1/GATA3/MARK2/PRKCZ/ARFGEF1/NUMA1/WNT7A/CYTH3/RIPOR2	10
BP	GO:0001764	neuron migration	11/511	164/18866	0.00516098	0.14813	0.135204	NDE1/LRIG2/CELSR2/NDNF/GATA3/MARK2/NIPBL/AUTS2/CXCR4/CTNNB1/NTNG2	11
BP	GO:0070661	leukocyte proliferation	17/511	313/18866	0.00535067	0.152564	0.139251	CCND3/VAV3/INPP5D/CD38/SPN/VTCN1/TMEM131L/SCGB1A1/SASH3/AGER/ATAD5/PTPN6/IL7R/BTN3A1/CTNNB1/ANXA1/ATM	17
BP	GO:0050672	negative regulation of lymphocyte proliferation	7/511	79/18866	0.00554661	0.154053	0.140609	INPP5D/SPN/VTCN1/TMEM131L/SCGB1A1/PTPN6/ATM	7
BP	GO:0043388	positive regulation of DNA binding	6/511	60/18866	0.00557274	0.154053	0.140609	PYHIN1/GATA3/HIPK2/NIPBL/CTNNB1/SIRT2	6
BP	GO:0007093	mitotic cell cycle checkpoint	11/511	166/18866	0.00564553	0.154053	0.140609	MSH2/RAD9A/XRCC3/TAOK1/NOP53/XPC/RPS27L/GTSE1/FOXO4/PIDD1/ATM	11
BP	GO:0032612	interleukin-1 production	9/511	121/18866	0.00567518	0.154053	0.140609	TNF/SERPINB1/PYHIN1/AGER/GSDMD/FOXP1/ACP5/CASP8/ANXA1	9
BP	GO:1902175	regulation of oxidative stress-induced intrinsic apoptotic signaling pathway	4/511	27/18866	0.00569263	0.154053	0.140609	SFPQ/BAG5/UBQLN1/MAPK7	4
BP	GO:0050870	positive regulation of T cell activation	13/511	214/18866	0.00571588	0.154053	0.140609	VTCN1/SOX12/RUNX3/CBFB/SASH3/GATA3/AGER/CD5/PRKCZ/PTPN6/IL7R/PIK3R1/ANXA1	13
BP	GO:0034616	response to laminar fluid shear stress	3/511	14/18866	0.00575474	0.154053	0.140609	KLF2/MAPK7/SMAD7	3
BP	GO:0036092	phosphatidylinositol-3-phosphate biosynthetic process	3/511	14/18866	0.00575474	0.154053	0.140609	PIK3CD/PIK3C2B/ATM	3
BP	GO:0002702	positive regulation of production of molecular mediator of immune response	8/511	100/18866	0.00579132	0.154053	0.140609	MSH2/STAT6/HMCES/SASH3/GATA3/PRKCZ/ATAD5/CD244	8
BP	GO:0097193	intrinsic apoptotic signaling pathway	16/511	290/18866	0.00585632	0.154053	0.140609	MSH2/CUL1/SLC9A3R1/TNF/SFPQ/RAD9A/BAG5/XPA/UBQLN1/MAPK7/HIPK2/ATAD5/PIK3R1/RPS27L/TNFRSF10B/ATM	16
BP	GO:0021762	substantia nigra development	5/511	43/18866	0.00589157	0.154053	0.140609	NDRG2/ZNF148/RAD1/MBP/SIRT2	5
BP	GO:0002700	regulation of production of molecular mediator of immune response	10/511	144/18866	0.0059005	0.154053	0.140609	MSH2/STAT6/TNF/HMCES/SASH3/GATA3/PRKCZ/ATAD5/CD244/SMAD7	10
BP	GO:0106106	cold-induced thermogenesis	10/511	144/18866	0.0059005	0.154053	0.140609	STAT6/MAP2K6/PRKAB1/ALMS1/PLAC8/IP6K1/DYNC1H1/CXCR4/ADRB2/ARRDC3	10
BP	GO:0120161	regulation of cold-induced thermogenesis	10/511	144/18866	0.0059005	0.154053	0.140609	STAT6/MAP2K6/PRKAB1/ALMS1/PLAC8/IP6K1/DYNC1H1/CXCR4/ADRB2/ARRDC3	10
BP	GO:0032945	negative regulation of mononuclear cell proliferation	7/511	80/18866	0.00594041	0.154166	0.140713	INPP5D/SPN/VTCN1/TMEM131L/SCGB1A1/PTPN6/ATM	7
BP	GO:0070663	regulation of leukocyte proliferation	14/511	240/18866	0.00600063	0.154674	0.141176	VAV3/INPP5D/CD38/SPN/VTCN1/TMEM131L/SCGB1A1/SASH3/AGER/ATAD5/PTPN6/CTNNB1/ANXA1/ATM	14
BP	GO:1904356	regulation of telomere maintenance via telomere lengthening	6/511	61/18866	0.0060427	0.154674	0.141176	STN1/DCP2/RTEL1/PNKP/CTNNB1/ATM	6
BP	GO:0002460	adaptive immune response based on somatic recombination of immune receptors built from immunoglobulin superfamily domains	19/511	370/18866	0.00606704	0.154674	0.141176	MSH2/STAT6/TNF/CD1E/INPP5D/SPN/HMCES/LTA/SASH3/GATA3/AGER/POU2F2/PRKCZ/ATAD5/PTPN6/IL7R/BTN3A3/SMAD7/ANXA1	19
BP	GO:0002761	regulation of myeloid leukocyte differentiation	9/511	123/18866	0.00630707	0.155759	0.142167	TNF/INPP5D/SIGLEC15/TCTA/FOXP1/EVI2B/PIK3R1/CTNNB1/CASP8	9
BP	GO:0010833	telomere maintenance via telomere lengthening	7/511	81/18866	0.00635471	0.155759	0.142167	RFC1/STN1/DCP2/RTEL1/PNKP/CTNNB1/ATM	7
BP	GO:0061025	membrane fusion	11/511	169/18866	0.00643881	0.155759	0.142167	VAV3/SPG11/VPS16/RAB39A/MX2/C2CD5/IRAG2/VAMP1/CXCR4/VAMP2/ANXA1	11
BP	GO:0045830	positive regulation of isotype switching	4/511	28/18866	0.00650161	0.155759	0.142167	MSH2/STAT6/HMCES/ATAD5	4
BP	GO:0051647	nucleus localization	4/511	28/18866	0.00650161	0.155759	0.142167	SLC9A3R1/DYNC1H1/SUN2/SYNE2	4
BP	GO:0071880	adenylate cyclase-activating adrenergic receptor signaling pathway	4/511	28/18866	0.00650161	0.155759	0.142167	ATP2B4/ADRB2/ARRDC3/PDE4D	4
BP	GO:2000463	positive regulation of excitatory postsynaptic potential	4/511	28/18866	0.00650161	0.155759	0.142167	SHANK1/PRKCZ/WNT7A/ADRB2	4
BP	GO:0017145	stem cell division	5/511	44/18866	0.00650208	0.155759	0.142167	MLLT3/AKNA/ZFP36L2/WNT7A/EVI2B	5
BP	GO:0033173	calcineurin-NFAT signaling cascade	5/511	44/18866	0.00650208	0.155759	0.142167	TNF/SPPL3/TBC1D10C/MAPK7/ATP2B4	5
BP	GO:0120009	intermembrane lipid transfer	5/511	44/18866	0.00650208	0.155759	0.142167	STARD3/OSBPL8/ABCG1/GRAMD1C/PITPNC1	5
BP	GO:0030888	regulation of B cell proliferation	6/511	62/18866	0.00654088	0.155759	0.142167	VAV3/INPP5D/CD38/SASH3/ATAD5/ATM	6
BP	GO:0034113	heterotypic cell-cell adhesion	6/511	62/18866	0.00654088	0.155759	0.142167	TNF/AGER/MAPK7/ITGA4/MBP/ITGB7	6
BP	GO:0032874	positive regulation of stress-activated MAPK cascade	11/511	170/18866	0.00672181	0.159193	0.145301	MAP4K1/TNF/WNT16/TAOK1/AGER/MAP3K3/MAPK8IP3/HIPK2/DUSP19/WNT7A/EDAR	11
BP	GO:0050864	regulation of B cell activation	12/511	195/18866	0.00702829	0.161672	0.147564	MSH2/STAT6/VAV3/INPP5D/CD38/HMCES/SASH3/ZFP36L2/TBC1D10C/ATAD5/PTPN6/ATM	12
BP	GO:0045064	T-helper 2 cell differentiation	3/511	15/18866	0.00705031	0.161672	0.147564	GATA3/PRKCZ/ANXA1	3
BP	GO:0070885	negative regulation of calcineurin-NFAT signaling cascade	3/511	15/18866	0.00705031	0.161672	0.147564	TBC1D10C/MAPK7/ATP2B4	3
BP	GO:0072567	chemokine (C-X-C motif) ligand 2 production	3/511	15/18866	0.00705031	0.161672	0.147564	TNF/FOXP1/MBP	3
BP	GO:0106057	negative regulation of calcineurin-mediated signaling	3/511	15/18866	0.00705031	0.161672	0.147564	TBC1D10C/MAPK7/ATP2B4	3
BP	GO:2000341	regulation of chemokine (C-X-C motif) ligand 2 production	3/511	15/18866	0.00705031	0.161672	0.147564	TNF/FOXP1/MBP	3
BP	GO:0002639	positive regulation of immunoglobulin production	5/511	45/18866	0.00715558	0.163222	0.148979	MSH2/STAT6/HMCES/SASH3/ATAD5	5
BP	GO:0002456	T cell mediated immunity	8/511	104/18866	0.00730383	0.164098	0.149778	CD1E/SASH3/GATA3/AGER/PRKCZ/IL7R/BTN3A3/SMAD7	8
BP	GO:0070304	positive regulation of stress-activated protein kinase signaling cascade	11/511	172/18866	0.00731696	0.164098	0.149778	MAP4K1/TNF/WNT16/TAOK1/AGER/MAP3K3/MAPK8IP3/HIPK2/DUSP19/WNT7A/EDAR	11
BP	GO:0042634	regulation of hair cycle	4/511	29/18866	0.00738329	0.164098	0.149778	TNF/NIPBL/NUMA1/CTNNB1	4
BP	GO:0045671	negative regulation of osteoclast differentiation	4/511	29/18866	0.00738329	0.164098	0.149778	INPP5D/TCTA/PIK3R1/CTNNB1	4
BP	GO:0050901	leukocyte tethering or rolling	4/511	29/18866	0.00738329	0.164098	0.149778	TNF/SPN/ITGA4/ITGB7	4
BP	GO:1903364	positive regulation of cellular protein catabolic process	10/511	149/18866	0.00745421	0.164829	0.150445	PYHIN1/NOP53/RNF19A/VGLL4/ARIH2/UBQLN1/PIAS1/ZER1/SIRT2/SMAD7	10
BP	GO:0045453	bone resorption	6/511	64/18866	0.00762561	0.166036	0.151546	INPP5D/CD38/SIGLEC15/ADRB2/CTNNB1/ACP5	6
BP	GO:0050954	sensory perception of mechanical stimulus	11/511	173/18866	0.00762956	0.166036	0.151546	FBXO11/SLC9A3R1/LRIG2/ATP6V0A4/DIAPH1/LRIG1/NIPBL/MBP/CXCR4/GRAP/RIPOR2	11
BP	GO:0002696	positive regulation of leukocyte activation	20/511	406/18866	0.0077105	0.166036	0.151546	MSH2/STAT6/VAV3/INPP5D/CD38/VTCN1/HMCES/SOX12/RUNX3/CBFB/SASH3/GATA3/AGER/CD5/PRKCZ/ATAD5/PTPN6/IL7R/PIK3R1/ANXA1	20
BP	GO:0033045	regulation of sister chromatid segregation	7/511	84/18866	0.007727	0.166036	0.151546	SFPQ/XRCC3/ANAPC5/NIPBL/NUMA1/CTNNB1/ATM	7
BP	GO:1903052	positive regulation of proteolysis involved in cellular protein catabolic process	9/511	127/18866	0.00773192	0.166036	0.151546	PYHIN1/NOP53/RNF19A/ARIH2/UBQLN1/PIAS1/ZER1/SIRT2/SMAD7	9
BP	GO:0045580	regulation of T cell differentiation	10/511	150/18866	0.00779968	0.166036	0.151546	SOX12/TMEM131L/RUNX3/CBFB/SASH3/GATA3/PRKCZ/IL7R/SMAD7/ANXA1	10
BP	GO:0032007	negative regulation of TOR signaling	5/511	46/18866	0.00785355	0.166036	0.151546	SESN3/DEPTOR/CASTOR3/SESN1/ATM	5
BP	GO:0045581	negative regulation of T cell differentiation	5/511	46/18866	0.00785355	0.166036	0.151546	TMEM131L/RUNX3/CBFB/SMAD7/ANXA1	5
BP	GO:0061028	establishment of endothelial barrier	5/511	46/18866	0.00785355	0.166036	0.151546	TNF/RAPGEF1/WNT7A/CTNNB1/PDE4D	5
BP	GO:0032611	interleukin-1 beta production	8/511	106/18866	0.00816331	0.170599	0.155711	TNF/SERPINB1/PYHIN1/AGER/GSDMD/FOXP1/ACP5/CASP8	8
BP	GO:1905269	positive regulation of chromatin organization	8/511	106/18866	0.00816331	0.170599	0.155711	PIWIL2/MTF2/GATA3/NIPBL/SETDB1/AUTS2/CTNNB1/ATM	8
BP	GO:0032092	positive regulation of protein binding	7/511	85/18866	0.00822966	0.170599	0.155711	MFNG/RAMP1/SPPL3/HIPK2/CSF3/SPON1/PLXND1	7
BP	GO:0030511	positive regulation of transforming growth factor beta receptor signaling pathway	4/511	30/18866	0.00834024	0.170599	0.155711	CITED2/HIPK2/ITGA8/CDKN1C	4
BP	GO:0048147	negative regulation of fibroblast proliferation	4/511	30/18866	0.00834024	0.170599	0.155711	LTA/TP53INP1/NLRC3/FTH1	4
BP	GO:1903846	positive regulation of cellular response to transforming growth factor beta stimulus	4/511	30/18866	0.00834024	0.170599	0.155711	CITED2/HIPK2/ITGA8/CDKN1C	4
BP	GO:0031573	intra-S DNA damage checkpoint	3/511	16/18866	0.00850491	0.170599	0.155711	MSH2/RAD9A/XPC	3
BP	GO:0071871	response to epinephrine	3/511	16/18866	0.00850491	0.170599	0.155711	ATP2B4/SIRT2/PDE4D	3
BP	GO:0086103	G protein-coupled receptor signaling pathway involved in heart process	3/511	16/18866	0.00850491	0.170599	0.155711	ATP2B4/RGS2/PDE4D	3
BP	GO:0007605	sensory perception of sound	10/511	152/18866	0.00852755	0.170599	0.155711	FBXO11/SLC9A3R1/LRIG2/ATP6V0A4/DIAPH1/LRIG1/NIPBL/MBP/GRAP/RIPOR2	10
BP	GO:1903050	regulation of proteolysis involved in cellular protein catabolic process	13/511	225/18866	0.0085668	0.170599	0.155711	UBE2G2/PYHIN1/PSMF1/BAG5/NOP53/RNF19A/ARIH2/UBQLN1/HIPK2/PIAS1/ZER1/SIRT2/SMAD7	13
BP	GO:0010559	regulation of glycoprotein biosynthetic process	5/511	47/18866	0.00859744	0.170599	0.155711	AATF/RAMP1/ARFGEF1/ITM2C/CTNNB1	5
BP	GO:0046638	positive regulation of alpha-beta T cell differentiation	5/511	47/18866	0.00859744	0.170599	0.155711	RUNX3/CBFB/SASH3/PRKCZ/ANXA1	5
BP	GO:0030330	DNA damage response, signal transduction by p53 class mediator	8/511	107/18866	0.00862047	0.170599	0.155711	PYHIN1/HIPK2/NDRG1/ING4/RPS27L/GTSE1/PIDD1/ATM	8
BP	GO:0033044	regulation of chromosome organization	18/511	356/18866	0.0086632	0.170665	0.155772	MLLT3/SFPQ/PIWIL2/XRCC3/ANAPC5/MTF2/STN1/DCP2/GATA3/EID1/NIPBL/RTEL1/SETDB1/PNKP/NUMA1/AUTS2/CTNNB1/ATM	18
BP	GO:0070664	negative regulation of leukocyte proliferation	7/511	86/18866	0.00875598	0.170966	0.156047	INPP5D/SPN/VTCN1/TMEM131L/SCGB1A1/PTPN6/ATM	7
BP	GO:1901991	negative regulation of mitotic cell cycle phase transition	14/511	251/18866	0.00875738	0.170966	0.156047	CUL1/GJC2/PSMF1/XRCC3/TAOK1/NOP53/ZFP36L2/CTDSP2/PRMT2/RPS27L/GTSE1/FOXO4/PIDD1/ATM	14
BP	GO:0043491	protein kinase B signaling	15/511	278/18866	0.00909068	0.176677	0.161259	SLC9A3R1/TNF/NOP53/PIK3CD/PIK3C2B/OSBPL8/GATA3/SESN3/INPP5F/BAG4/RAPGEF1/ARFGEF1/CSF3/PIK3R1/SIRT2	15
BP	GO:0002262	myeloid cell homeostasis	10/511	154/18866	0.00930648	0.177712	0.162204	EPB42/INPP5D/IKZF1/KLF2/PIK3CD/ARNT/GATA3/HIPK2/SOX6/ANXA1	10
BP	GO:0002828	regulation of type 2 immune response	4/511	31/18866	0.00937489	0.177712	0.162204	STAT6/GATA3/PRKCZ/ANXA1	4
BP	GO:0031338	regulation of vesicle fusion	4/511	31/18866	0.00937489	0.177712	0.162204	VPS16/C2CD5/VAMP1/ANXA1	4
BP	GO:2000515	negative regulation of CD4-positive, alpha-beta T cell activation	4/511	31/18866	0.00937489	0.177712	0.162204	RUNX3/CBFB/SMAD7/ANXA1	4
BP	GO:0090382	phagosome maturation	5/511	48/18866	0.00938867	0.177712	0.162204	SPG11/ATP6V0E2/ATP6V0A4/RAB39A/RAB32	5
BP	GO:0032434	regulation of proteasomal ubiquitin-dependent protein catabolic process	9/511	131/18866	0.00938997	0.177712	0.162204	BAG5/NOP53/RNF19A/ARIH2/UBQLN1/PIAS1/ZER1/SIRT2/SMAD7	9
BP	GO:0045670	regulation of osteoclast differentiation	6/511	67/18866	0.00948745	0.178777	0.163175	TNF/INPP5D/SIGLEC15/TCTA/PIK3R1/CTNNB1	6
BP	GO:1990845	adaptive thermogenesis	10/511	155/18866	0.00971578	0.182287	0.166379	STAT6/MAP2K6/PRKAB1/ALMS1/PLAC8/IP6K1/DYNC1H1/CXCR4/ADRB2/ARRDC3	10
BP	GO:0001933	negative regulation of protein phosphorylation	21/511	444/18866	0.00994899	0.185858	0.169638	SLC9A3R1/CDK5RAP1/NDRG2/DUSP2/DEPTOR/INPP5F/TBC1D10C/RAPGEF1/CTDSP2/PRKCZ/DUSP7/DUSP19/PTPN6/CDKN1C/MICAL1/RGS2/SIRT2/SMAD7/SYNJ2BP/PDE4D/STK38	21
BP	GO:0032680	regulation of tumor necrosis factor production	8/511	110/18866	0.0101071	0.185894	0.169672	POMC/LILRA4/SASH3/PTPN6/FOXP1/NLRC3/PIK3R1/ACP5	8
BP	GO:1901800	positive regulation of proteasomal protein catabolic process	8/511	110/18866	0.0101071	0.185894	0.169672	NOP53/RNF19A/ARIH2/UBQLN1/PIAS1/ZER1/SIRT2/SMAD7	8
BP	GO:0008340	determination of adult lifespan	3/511	17/18866	0.0101225	0.185894	0.169672	MSH2/INPP5D/ATM	3
BP	GO:1905331	negative regulation of morphogenesis of an epithelium	3/511	17/18866	0.0101225	0.185894	0.169672	TNF/GATA3/CTNNB1	3
BP	GO:0002637	regulation of immunoglobulin production	6/511	68/18866	0.0101743	0.186056	0.16982	MSH2/STAT6/TNF/HMCES/SASH3/ATAD5	6
BP	GO:0048872	homeostasis of number of cells	14/511	256/18866	0.0103025	0.187023	0.170702	EPB42/INPP5D/ASXL1/IKZF1/KLF2/PIK3CD/ARNT/SASH3/GATA3/HIPK2/IL7R/TSC22D3/SOX6/ANXA1	14
BP	GO:0042770	signal transduction in response to DNA damage	9/511	133/18866	0.0103134	0.187023	0.170702	PYHIN1/HIPK2/ATAD5/NDRG1/ING4/RPS27L/GTSE1/PIDD1/ATM	9
BP	GO:0002724	regulation of T cell cytokine production	4/511	32/18866	0.0104896	0.187858	0.171465	SASH3/GATA3/PRKCZ/SMAD7	4
BP	GO:0032673	regulation of interleukin-4 production	4/511	32/18866	0.0104896	0.187858	0.171465	SCGB1A1/SASH3/GATA3/PRKCZ	4
BP	GO:0044818	mitotic G2/M transition checkpoint	4/511	32/18866	0.0104896	0.187858	0.171465	TAOK1/NOP53/FOXO4/ATM	4
BP	GO:1902806	regulation of cell cycle G1/S phase transition	12/511	206/18866	0.0106277	0.189549	0.173008	CCND3/GJC2/PAGR1/CTDSP2/PTPN6/PRMT2/ATP2B4/RPS27L/GTSE1/PIDD1/ANXA1/ATM	12
BP	GO:0044843	cell cycle G1/S phase transition	16/511	310/18866	0.0107427	0.190814	0.174163	CUL1/CCND3/GJC2/PAGR1/CTDSP2/KLF11/PTPN6/E2F6/PIAS1/PRMT2/ATP2B4/RPS27L/GTSE1/PIDD1/ANXA1/ATM	16
BP	GO:0007004	telomere maintenance via telomerase	6/511	69/18866	0.0108957	0.192743	0.175923	RFC1/STN1/DCP2/PNKP/CTNNB1/ATM	6
BP	GO:0050867	positive regulation of cell activation	20/511	421/18866	0.0111997	0.197314	0.180095	MSH2/STAT6/VAV3/INPP5D/CD38/VTCN1/HMCES/SOX12/RUNX3/CBFB/SASH3/GATA3/AGER/CD5/PRKCZ/ATAD5/PTPN6/IL7R/PIK3R1/ANXA1	20
BP	GO:0002449	lymphocyte mediated immunity	18/511	366/18866	0.0112992	0.198263	0.180961	MSH2/STAT6/TNF/CD1E/INPP5D/HMCES/LTA/SASH3/GATA3/AGER/POU2F2/SH2D1B/PRKCZ/ATAD5/PTPN6/IL7R/BTN3A3/SMAD7	18
BP	GO:1903362	regulation of cellular protein catabolic process	14/511	260/18866	0.0116861	0.202895	0.185189	UBE2G2/PYHIN1/PSMF1/BAG5/NOP53/RNF19A/VGLL4/ARIH2/UBQLN1/HIPK2/PIAS1/ZER1/SIRT2/SMAD7	14
BP	GO:0046849	bone remodeling	7/511	91/18866	0.0117643	0.202895	0.185189	WNT16/INPP5D/CD38/SIGLEC15/ADRB2/CTNNB1/ACP5	7
BP	GO:0048477	oogenesis	7/511	91/18866	0.0117643	0.202895	0.185189	PIWIL2/MARF1/CDC25B/CTNNB1/SIRT2/PAQR8/ATM	7
BP	GO:1903555	regulation of tumor necrosis factor superfamily cytokine production	8/511	113/18866	0.011776	0.202895	0.185189	POMC/LILRA4/SASH3/PTPN6/FOXP1/NLRC3/PIK3R1/ACP5	8
BP	GO:0046328	regulation of JNK cascade	11/511	184/18866	0.0117973	0.202895	0.185189	MAP4K1/TNF/WNT16/TAOK1/AGER/MAPK8IP3/RAPGEF1/HIPK2/DUSP19/WNT7A/EDAR	11
BP	GO:0032656	regulation of interleukin-13 production	3/511	18/18866	0.0119064	0.203962	0.186163	SCGB1A1/GATA3/PRKCZ	3
BP	GO:0045787	positive regulation of cell cycle	19/511	396/18866	0.0120037	0.20482	0.186946	CCND3/SFPQ/PIWIL2/XRCC3/ANAPC5/CITED2/PAGR1/NIPBL/ATAD5/DYNC1H1/NUMA1/EVI2B/CDC25B/GTSE1/FOXO4/PIDD1/SIRT2/ANXA1/ATM	19
BP	GO:0031058	positive regulation of histone modification	7/511	92/18866	0.0124457	0.210704	0.192317	PIWIL2/MTF2/GATA3/NIPBL/AUTS2/CTNNB1/ATM	7
BP	GO:0046579	positive regulation of Ras protein signal transduction	6/511	71/18866	0.0124459	0.210704	0.192317	RAPGEF1/RASGRP4/P2RY10/P2RY8/AUTS2/ARHGEF3	6
BP	GO:0045862	positive regulation of proteolysis	18/511	370/18866	0.0125172	0.211088	0.192667	TNF/PYHIN1/NOP53/RNF19A/TNFSF10/ARIH2/AGER/UBQLN1/PIAS1/ZER1/MBP/RPS27L/SPON1/PIDD1/SIRT2/SMAD7/CASP8/TNFRSF10B	18
BP	GO:1901653	cellular response to peptide	19/511	398/18866	0.0126049	0.211743	0.193265	STAT6/CCND3/ATP6V0E2/ATP6V0A4/KLF2/OSBPL8/AGER/SESN3/ITGA4/PRKCZ/ZDHHC7/C2CD5/KLF11/PIK3R1/VAMP2/ADRB2/KLF3/PDE3B/FOXO4	19
BP	GO:0042326	negative regulation of phosphorylation	22/511	484/18866	0.0129789	0.217184	0.198231	SLC9A3R1/CDK5RAP1/NDRG2/DUSP2/DEPTOR/INPP5F/TBC1D10C/RAPGEF1/CTDSP2/PRKCZ/DUSP7/DUSP19/PTPN6/PIK3IP1/CDKN1C/MICAL1/RGS2/SIRT2/SMAD7/SYNJ2BP/PDE4D/STK38	22
BP	GO:0010883	regulation of lipid storage	5/511	52/18866	0.0130541	0.217602	0.198612	TNF/ASXL1/OSBPL8/ABCG1/EHD1	5
BP	GO:0043409	negative regulation of MAPK cascade	11/511	187/18866	0.0131897	0.21902	0.199907	SLC9A3R1/NDRG2/DUSP2/TBC1D10C/RAPGEF1/DUSP7/DUSP19/PTPN6/RGS2/SYNJ2BP/STK38	11
BP	GO:0046834	lipid phosphorylation	6/511	72/18866	0.0132762	0.219615	0.20045	CERK/PIK3CD/DGKA/PIK3C2B/IP6K1/PIK3R1	6
BP	GO:0032640	tumor necrosis factor production	8/511	116/18866	0.0136394	0.223059	0.203593	POMC/LILRA4/SASH3/PTPN6/FOXP1/NLRC3/PIK3R1/ACP5	8
BP	GO:0007265	Ras protein signal transduction	17/511	346/18866	0.0136926	0.223059	0.203593	ARHGAP4/RAB39A/RAPGEF1/RASGRP4/ARHGEF1/SETDB1/ARFGEF1/P2RY10/ABI2/P2RY8/CYTH3/AUTS2/GRAP/RIPOR2/CYTH4/SYNJ2BP/ARHGEF3	17
BP	GO:0003159	morphogenesis of an endothelium	3/511	19/18866	0.0138592	0.223059	0.203593	FOXP1/CXCR4/CTNNB1	3
BP	GO:0032011	ARF protein signal transduction	3/511	19/18866	0.0138592	0.223059	0.203593	ARFGEF1/CYTH3/CYTH4	3
BP	GO:0032012	regulation of ARF protein signal transduction	3/511	19/18866	0.0138592	0.223059	0.203593	ARFGEF1/CYTH3/CYTH4	3
BP	GO:0045063	T-helper 1 cell differentiation	3/511	19/18866	0.0138592	0.223059	0.203593	STAT6/SPN/ANXA1	3
BP	GO:0061154	endothelial tube morphogenesis	3/511	19/18866	0.0138592	0.223059	0.203593	FOXP1/CXCR4/CTNNB1	3
BP	GO:0048284	organelle fusion	9/511	140/18866	0.0140892	0.223059	0.203593	VAV3/SPG11/VPS16/RAB39A/C2CD5/IRAG2/VAMP1/VAMP2/ANXA1	9
BP	GO:0032210	regulation of telomere maintenance via telomerase	5/511	53/18866	0.014102	0.223059	0.203593	STN1/DCP2/PNKP/CTNNB1/ATM	5
BP	GO:0032731	positive regulation of interleukin-1 beta production	5/511	53/18866	0.014102	0.223059	0.203593	TNF/PYHIN1/AGER/GSDMD/CASP8	5
BP	GO:0043949	regulation of cAMP-mediated signaling	5/511	53/18866	0.014102	0.223059	0.203593	ATP2B4/RGS2/ARRDC3/PDE3B/PDE4D	5
BP	GO:0045599	negative regulation of fat cell differentiation	5/511	53/18866	0.014102	0.223059	0.203593	TNF/ASXL1/GATA3/ZFP36L2/SIRT2	5
BP	GO:0032633	interleukin-4 production	4/511	35/18866	0.0143348	0.225098	0.205455	SCGB1A1/SASH3/GATA3/PRKCZ	4
BP	GO:0098751	bone cell development	4/511	35/18866	0.0143348	0.225098	0.205455	FLI1/SIGLEC15/PTPN6/FOXP1	4
BP	GO:0099111	microtubule-based transport	11/511	190/18866	0.0147033	0.230051	0.209975	SLC9A3R1/SPG11/SFPQ/NDE1/KIF17/MAPK8IP3/PRKCZ/RFX3/DYNC1H1/SUN2/SYNE2	11
BP	GO:0006661	phosphatidylinositol biosynthetic process	8/511	118/18866	0.0149957	0.233782	0.213381	INPP5D/PIK3CD/PIK3C2B/INPP5F/PIGV/PIK3R1/PLEKHA2/ATM	8
BP	GO:0043507	positive regulation of JUN kinase activity	6/511	74/18866	0.0150518	0.233815	0.213411	MAP4K1/TNF/TAOK1/AGER/MAPK8IP3/DUSP19	6
BP	GO:1903018	regulation of glycoprotein metabolic process	5/511	54/18866	0.015205	0.235351	0.214813	AATF/RAMP1/ARFGEF1/ITM2C/CTNNB1	5
BP	GO:0051056	regulation of small GTPase mediated signal transduction	16/511	323/18866	0.0153525	0.236789	0.216126	CHN2/VAV3/ARHGAP4/ARHGAP28/RAP1GAP2/RAPGEF1/RASGRP4/ARHGEF1/ARFGEF1/P2RY10/P2RY8/CYTH3/AUTS2/RIPOR2/CYTH4/ARHGEF3	16
BP	GO:1902749	regulation of cell cycle G2/M phase transition	12/511	217/18866	0.0155105	0.237287	0.21658	CUL1/NDE1/PSMF1/TAOK1/NOP53/ALMS1/ATAD5/DYNC1H1/CDC25B/GTSE1/FOXO4/ATM	12
BP	GO:0071706	tumor necrosis factor superfamily cytokine production	8/511	119/18866	0.0157094	0.237287	0.21658	POMC/LILRA4/SASH3/PTPN6/FOXP1/NLRC3/PIK3R1/ACP5	8
BP	GO:1901988	negative regulation of cell cycle phase transition	14/511	270/18866	0.0157804	0.237287	0.21658	CUL1/GJC2/PSMF1/XRCC3/TAOK1/NOP53/ZFP36L2/CTDSP2/PRMT2/RPS27L/GTSE1/FOXO4/PIDD1/ATM	14
BP	GO:0031572	G2 DNA damage checkpoint	4/511	36/18866	0.01579	0.237287	0.21658	TAOK1/NOP53/FOXO4/ATM	4
BP	GO:0032205	negative regulation of telomere maintenance	4/511	36/18866	0.01579	0.237287	0.21658	STN1/DCP2/RTEL1/ATM	4
BP	GO:0034405	response to fluid shear stress	4/511	36/18866	0.01579	0.237287	0.21658	KLF2/CITED2/MAPK7/SMAD7	4
BP	GO:0002726	positive regulation of T cell cytokine production	3/511	20/18866	0.0159828	0.237287	0.21658	SASH3/GATA3/PRKCZ	3
BP	GO:0035493	SNARE complex assembly	3/511	20/18866	0.0159828	0.237287	0.21658	VPS16/VAMP1/VAMP2	3
BP	GO:0070932	histone H3 deacetylation	3/511	20/18866	0.0159828	0.237287	0.21658	SFPQ/SIRT7/SIRT2	3
BP	GO:0008286	insulin receptor signaling pathway	9/511	143/18866	0.0159871	0.237287	0.21658	CCND3/ATP6V0E2/ATP6V0A4/OSBPL8/SESN3/PRKCZ/C2CD5/PIK3R1/FOXO4	9
BP	GO:0016571	histone methylation	9/511	143/18866	0.0159871	0.237287	0.21658	MTF2/SIRT7/GATA3/PAGR1/SETDB1/PRMT2/EZH1/AUTS2/CTNNB1	9
BP	GO:0036473	cell death in response to oxidative stress	7/511	97/18866	0.0162836	0.237994	0.217225	SFPQ/BAG5/MEAK7/LANCL1/UBQLN1/MAPK7/CTNNB1	7
BP	GO:0042100	B cell proliferation	7/511	97/18866	0.0162836	0.237994	0.217225	VAV3/INPP5D/CD38/SASH3/ATAD5/IL7R/ATM	7
BP	GO:0120162	positive regulation of cold-induced thermogenesis	7/511	97/18866	0.0162836	0.237994	0.217225	STAT6/PRKAB1/ALMS1/PLAC8/DYNC1H1/CXCR4/ADRB2	7
BP	GO:0061136	regulation of proteasomal protein catabolic process	11/511	193/18866	0.0163442	0.237994	0.217225	UBE2G2/PSMF1/BAG5/NOP53/RNF19A/ARIH2/UBQLN1/PIAS1/ZER1/SIRT2/SMAD7	11
BP	GO:0032720	negative regulation of tumor necrosis factor production	5/511	55/18866	0.0163641	0.237994	0.217225	POMC/LILRA4/PTPN6/NLRC3/ACP5	5
BP	GO:0045620	negative regulation of lymphocyte differentiation	5/511	55/18866	0.0163641	0.237994	0.217225	TMEM131L/RUNX3/CBFB/SMAD7/ANXA1	5
BP	GO:0000075	cell cycle checkpoint	12/511	219/18866	0.0165559	0.239977	0.219035	MSH2/RAD9A/XRCC3/TAOK1/NOP53/RAD1/XPC/RPS27L/GTSE1/FOXO4/PIDD1/ATM	12
BP	GO:0006278	RNA-dependent DNA biosynthetic process	6/511	76/18866	0.0169857	0.245356	0.223944	RFC1/STN1/DCP2/PNKP/CTNNB1/ATM	6
BP	GO:0007163	establishment or maintenance of cell polarity	12/511	220/18866	0.0170981	0.245356	0.223944	SLC9A3R1/NDE1/SPN/GATA3/MARK2/PRKCZ/ARFGEF1/NUMA1/WNT7A/CYTH3/RIPOR2/SYNJ2BP	12
BP	GO:0030316	osteoclast differentiation	7/511	98/18866	0.0171415	0.245356	0.223944	TNF/INPP5D/SIGLEC15/TCTA/FOXP1/PIK3R1/CTNNB1	7
BP	GO:0044839	cell cycle G2/M phase transition	14/511	273/18866	0.0172011	0.245356	0.223944	CUL1/NDE1/PPP2R2A/PSMF1/TAOK1/NOP53/ALMS1/ATAD5/DYNC1H1/OPTN/CDC25B/GTSE1/FOXO4/ATM	14
BP	GO:0030218	erythrocyte differentiation	8/511	121/18866	0.01721	0.245356	0.223944	EPB42/INPP5D/IKZF1/KLF2/ARNT/GATA3/HIPK2/SOX6	8
BP	GO:0045191	regulation of isotype switching	4/511	37/18866	0.0173347	0.245519	0.224093	MSH2/STAT6/HMCES/ATAD5	4
BP	GO:1904358	positive regulation of telomere maintenance via telomere lengthening	4/511	37/18866	0.0173347	0.245519	0.224093	RTEL1/PNKP/CTNNB1/ATM	4
BP	GO:0060249	anatomical structure homeostasis	21/511	469/18866	0.0174231	0.245967	0.224502	TFF3/INPP5D/CD38/XRCC3/TAOK1/RFC1/SIGLEC15/STN1/DCP2/SASH3/NAPSA/JCHAIN/RTEL1/ESAM/PNKP/MBP/TSPOAP1/ADRB2/CTNNB1/ACP5/ATM	21
BP	GO:0042098	T cell proliferation	11/511	195/18866	0.017512	0.246418	0.224914	CCND3/SPN/VTCN1/TMEM131L/SCGB1A1/SASH3/AGER/PTPN6/BTN3A1/CTNNB1/ANXA1	11
BP	GO:0002064	epithelial cell development	12/511	221/18866	0.0176536	0.247607	0.225999	SLC9A3R1/TNF/ASXL1/RAPGEF1/RFX3/ABI2/WNT7A/CXCR4/RIPOR2/CTNNB1/CCDC88C/PDE4D	12
BP	GO:0002200	somatic diversification of immune receptors	6/511	77/18866	0.018014	0.248341	0.226669	MSH2/MCM3AP/STAT6/HMCES/ATAD5/ATM	6
BP	GO:0002693	positive regulation of cellular extravasation	3/511	21/18866	0.0182789	0.248341	0.226669	AGER/ITGA4/RIPOR2	3
BP	GO:0030220	platelet formation	3/511	21/18866	0.0182789	0.248341	0.226669	ACTN1/PTPN6/NBEAL2	3
BP	GO:0032616	interleukin-13 production	3/511	21/18866	0.0182789	0.248341	0.226669	SCGB1A1/GATA3/PRKCZ	3
BP	GO:0035357	peroxisome proliferator activated receptor signaling pathway	3/511	21/18866	0.0182789	0.248341	0.226669	ASXL1/CITED2/PDK3	3
BP	GO:0035455	response to interferon-alpha	3/511	21/18866	0.0182789	0.248341	0.226669	PYHIN1/GATA3/MX2	3
BP	GO:0051797	regulation of hair follicle development	3/511	21/18866	0.0182789	0.248341	0.226669	TNF/NUMA1/CTNNB1	3
BP	GO:0060065	uterus development	3/511	21/18866	0.0182789	0.248341	0.226669	GATA3/NIPBL/WNT7A	3
BP	GO:0061042	vascular wound healing	3/511	21/18866	0.0182789	0.248341	0.226669	TNF/NDNF/CXCR4	3
BP	GO:0070734	histone H3-K27 methylation	3/511	21/18866	0.0182789	0.248341	0.226669	MTF2/GATA3/EZH1	3
BP	GO:0048016	inositol phosphate-mediated signaling	5/511	57/18866	0.0188554	0.25376	0.231615	TNF/SPPL3/TBC1D10C/MAPK7/ATP2B4	5
BP	GO:1903556	negative regulation of tumor necrosis factor superfamily cytokine production	5/511	57/18866	0.0188554	0.25376	0.231615	POMC/LILRA4/PTPN6/NLRC3/ACP5	5
BP	GO:0032147	activation of protein kinase activity	16/511	331/18866	0.0188725	0.25376	0.231615	MAP4K1/TNF/MAP2K6/TAOK1/OSBPL8/MAP3K3/MAPK8IP3/MARK2/RAPGEF1/PRKCZ/DUSP7/DUSP19/CXCR4/ADRB2/MAP3K1/TNFRSF10B	16
BP	GO:1903432	regulation of TORC1 signaling	4/511	38/18866	0.0189705	0.25376	0.231615	SESN3/CASTOR3/SESN1/ATM	4
BP	GO:2000144	positive regulation of DNA-templated transcription, initiation	4/511	38/18866	0.0189705	0.25376	0.231615	XPA/MED12/HNF1A/CTNNB1	4
BP	GO:0051057	positive regulation of small GTPase mediated signal transduction	6/511	78/18866	0.0190841	0.254493	0.232285	RAPGEF1/RASGRP4/P2RY10/P2RY8/AUTS2/ARHGEF3	6
BP	GO:0062197	cellular response to chemical stress	17/511	360/18866	0.0194089	0.258031	0.235513	STAT6/TNF/WNT16/SFPQ/BAG5/KLF2/ARNT/MEAK7/TP53INP1/LANCL1/UBQLN1/MAPK7/SLC25A23/CTNNB1/SIRT2/ANXA1/ATM	17
BP	GO:0045639	positive regulation of myeloid cell differentiation	7/511	101/18866	0.0199058	0.263828	0.240805	TNF/INPP5D/ARNT/PITHD1/CSF3/EVI2B/CASP8	7
BP	GO:0043407	negative regulation of MAP kinase activity	6/511	79/18866	0.0201967	0.265259	0.242111	DUSP2/DUSP7/DUSP19/PTPN6/RGS2/STK38	6
BP	GO:0032869	cellular response to insulin stimulus	12/511	226/18866	0.0206365	0.265259	0.242111	CCND3/ATP6V0E2/ATP6V0A4/OSBPL8/SESN3/PRKCZ/ZDHHC7/C2CD5/PIK3R1/VAMP2/PDE3B/FOXO4	12
BP	GO:0042092	type 2 immune response	4/511	39/18866	0.0206986	0.265259	0.242111	STAT6/GATA3/PRKCZ/ANXA1	4
BP	GO:0046326	positive regulation of glucose import	4/511	39/18866	0.0206986	0.265259	0.242111	OSBPL8/CREBL2/C2CD5/PIK3R1	4
BP	GO:0001573	ganglioside metabolic process	3/511	22/18866	0.0207482	0.265259	0.242111	ST8SIA6/B3GALT4/ST3GAL5	3
BP	GO:0002089	lens morphogenesis in camera-type eye	3/511	22/18866	0.0207482	0.265259	0.242111	HIPK2/ABI2/CTNNB1	3
BP	GO:0007063	regulation of sister chromatid cohesion	3/511	22/18866	0.0207482	0.265259	0.242111	SFPQ/NIPBL/CTNNB1	3
BP	GO:0010560	positive regulation of glycoprotein biosynthetic process	3/511	22/18866	0.0207482	0.265259	0.242111	RAMP1/ARFGEF1/CTNNB1	3
BP	GO:0034104	negative regulation of tissue remodeling	3/511	22/18866	0.0207482	0.265259	0.242111	INPP5D/CD38/AGER	3
BP	GO:0036344	platelet morphogenesis	3/511	22/18866	0.0207482	0.265259	0.242111	ACTN1/PTPN6/NBEAL2	3
BP	GO:0062033	positive regulation of mitotic sister chromatid segregation	3/511	22/18866	0.0207482	0.265259	0.242111	ANAPC5/NIPBL/NUMA1	3
BP	GO:2000114	regulation of establishment of cell polarity	3/511	22/18866	0.0207482	0.265259	0.242111	GATA3/ARFGEF1/RIPOR2	3
BP	GO:0051896	regulation of protein kinase B signaling	13/511	253/18866	0.0208965	0.266369	0.243124	SLC9A3R1/TNF/NOP53/PIK3CD/OSBPL8/GATA3/SESN3/INPP5F/BAG4/RAPGEF1/ARFGEF1/CSF3/PIK3R1	13
BP	GO:0035264	multicellular organism growth	9/511	150/18866	0.0211354	0.267839	0.244465	RAI1/XRCC2/XPA/KLF2/PLAC8/NIPBL/ADRB2/PDE4D/ATM	9
BP	GO:0097530	granulocyte migration	9/511	150/18866	0.0211354	0.267839	0.244465	VAV3/IL17RA/PIK3CD/CAMK1D/GP2/C3AR1/RIPOR2/ANXA1/PDE4D	9
BP	GO:0032204	regulation of telomere maintenance	6/511	80/18866	0.0213527	0.269803	0.246258	STN1/DCP2/RTEL1/PNKP/CTNNB1/ATM	6
BP	GO:0072659	protein localization to plasma membrane	14/511	281/18866	0.0214669	0.270458	0.246856	SLC9A3R1/TNF/RAMP1/BAG4/PRKCZ/ZDHHC7/C2CD5/OPTN/LDLRAP1/ATP2B4/PIK3R1/VAMP2/FYB1/EHD1	14
BP	GO:0002429	immune response-activating cell surface receptor signaling pathway	21/511	481/18866	0.0223054	0.278072	0.253806	CUL1/VAV3/INPP5D/PSMF1/CD38/VTCN1/CBFB/PIK3CD/GATA3/SPPL3/CD79B/RAPGEF1/ICAM2/PTPN6/FOXP1/BTN3A3/C3AR1/BTN3A1/PIK3R1/FYB1/PDE4D	21
BP	GO:0002757	immune response-activating signal transduction	21/511	481/18866	0.0223054	0.278072	0.253806	CUL1/VAV3/INPP5D/PSMF1/CD38/VTCN1/CBFB/PIK3CD/GATA3/SPPL3/CD79B/RAPGEF1/ICAM2/PTPN6/FOXP1/BTN3A3/C3AR1/BTN3A1/PIK3R1/FYB1/PDE4D	21
BP	GO:0071621	granulocyte chemotaxis	8/511	127/18866	0.0223274	0.278072	0.253806	VAV3/IL17RA/PIK3CD/CAMK1D/C3AR1/RIPOR2/ANXA1/PDE4D	8
BP	GO:0034599	cellular response to oxidative stress	15/511	310/18866	0.0223446	0.278072	0.253806	STAT6/TNF/WNT16/SFPQ/BAG5/KLF2/ARNT/MEAK7/TP53INP1/LANCL1/UBQLN1/MAPK7/CTNNB1/SIRT2/ANXA1	15
BP	GO:0046636	negative regulation of alpha-beta T cell activation	4/511	40/18866	0.0225204	0.278072	0.253806	RUNX3/CBFB/SMAD7/ANXA1	4
BP	GO:0097352	autophagosome maturation	4/511	40/18866	0.0225204	0.278072	0.253806	VPS16/UBQLN1/TECPR1/ADRB2	4
BP	GO:1902991	regulation of amyloid precursor protein catabolic process	4/511	40/18866	0.0225204	0.278072	0.253806	TNF/AGER/ABCG1/SPON1	4
BP	GO:0032868	response to insulin	14/511	283/18866	0.0226478	0.278851	0.254517	CCND3/ATP6V0E2/ATP6V0A4/TNFSF10/OSBPL8/MEAK7/SESN3/PRKCZ/ZDHHC7/C2CD5/PIK3R1/VAMP2/PDE3B/FOXO4	14
BP	GO:0032649	regulation of interferon-gamma production	7/511	104/18866	0.0229671	0.281981	0.257373	TNF/LTA/SCGB1A1/SASH3/GATA3/CD244/PDE4D	7
BP	GO:0032732	positive regulation of interleukin-1 production	5/511	60/18866	0.0230395	0.282071	0.257456	TNF/PYHIN1/AGER/GSDMD/CASP8	5
BP	GO:0046474	glycerophospholipid biosynthetic process	12/511	230/18866	0.0232805	0.284219	0.259416	CHAT/CPNE6/INPP5D/PTDSS1/PIK3CD/DGKA/PIK3C2B/INPP5F/PIGV/PIK3R1/PLEKHA2/ATM	12
BP	GO:1990778	protein localization to cell periphery	16/511	340/18866	0.0235376	0.286551	0.261545	SLC9A3R1/TNF/RAMP1/BAG4/PRKCZ/ZDHHC7/C2CD5/OPTN/LDLRAP1/MAL/NUMA1/ATP2B4/PIK3R1/VAMP2/FYB1/EHD1	16
BP	GO:0034101	erythrocyte homeostasis	8/511	129/18866	0.0242491	0.292391	0.266875	EPB42/INPP5D/IKZF1/KLF2/ARNT/GATA3/HIPK2/SOX6	8
BP	GO:0030890	positive regulation of B cell proliferation	4/511	41/18866	0.0244368	0.292391	0.266875	VAV3/CD38/SASH3/ATAD5	4
BP	GO:0070317	negative regulation of G0 to G1 transition	4/511	41/18866	0.0244368	0.292391	0.266875	E2F6/EPC1/FOXO4/PHC1	4
BP	GO:1902042	negative regulation of extrinsic apoptotic signaling pathway via death domain receptors	4/511	41/18866	0.0244368	0.292391	0.266875	RNF34/TNFSF10/CASP8/TNFRSF10B	4
BP	GO:0002381	immunoglobulin production involved in immunoglobulin mediated immune response	5/511	61/18866	0.0245571	0.292391	0.266875	MSH2/STAT6/HMCES/POU2F2/ATAD5	5
BP	GO:0045071	negative regulation of viral genome replication	5/511	61/18866	0.0245571	0.292391	0.266875	TNF/ISG20/FAM111A/SETDB1/SRPK1	5
BP	GO:0046324	regulation of glucose import	5/511	61/18866	0.0245571	0.292391	0.266875	TNF/OSBPL8/CREBL2/C2CD5/PIK3R1	5
BP	GO:1902041	regulation of extrinsic apoptotic signaling pathway via death domain receptors	5/511	61/18866	0.0245571	0.292391	0.266875	RNF34/TNFSF10/MAL/CASP8/TNFRSF10B	5
BP	GO:0043405	regulation of MAP kinase activity	16/511	342/18866	0.0246832	0.293088	0.267511	MAP4K1/TNF/MAP2K6/DUSP2/TAOK1/AGER/MAP3K3/MAPK8IP3/RAPGEF1/DUSP7/DUSP19/PTPN6/CXCR4/RGS2/MAP3K1/STK38	16
BP	GO:0071383	cellular response to steroid hormone stimulus	11/511	206/18866	0.0250735	0.296238	0.270387	ABCC2/SAFB/CBFB/PAGR1/ZFP36L2/FOXP1/PRMT2/CREBRF/TFPI/PAQR8/ANXA1	11
BP	GO:1901796	regulation of signal transduction by p53 class mediator	10/511	180/18866	0.0250852	0.296238	0.270387	RAD9A/RNF34/PYHIN1/PRKAB1/NOP53/TP53INP1/RAD1/HIPK2/ATAD5/ATM	10
BP	GO:0000082	G1/S transition of mitotic cell cycle	14/511	287/18866	0.0251547	0.296252	0.270399	CUL1/CCND3/GJC2/CTDSP2/KLF11/PTPN6/E2F6/PIAS1/PRMT2/RPS27L/GTSE1/PIDD1/ANXA1/ATM	14
BP	GO:0006650	glycerophospholipid metabolic process	16/511	343/18866	0.0252715	0.29682	0.270918	CHAT/CPNE6/INPP5D/PTDSS1/PIK3CD/DGKA/PIK3C2B/OSBPL8/INPP5F/PIGV/IP6K1/PLAAT4/PIK3R1/GDPD3/PLEKHA2/ATM	16
BP	GO:0048857	neural nucleus development	5/511	62/18866	0.0261374	0.302894	0.276462	NDRG2/ZNF148/RAD1/MBP/SIRT2	5
BP	GO:2000351	regulation of endothelial cell apoptotic process	5/511	62/18866	0.0261374	0.302894	0.276462	TNF/NDNF/GATA3/MAPK7/ITGA4	5
BP	GO:0021801	cerebral cortex radial glia guided migration	3/511	24/18866	0.0262079	0.302894	0.276462	SUN2/SYNE2/CTNNB1	3
BP	GO:0022030	telencephalon glial cell migration	3/511	24/18866	0.0262079	0.302894	0.276462	SUN2/SYNE2/CTNNB1	3
BP	GO:0032753	positive regulation of interleukin-4 production	3/511	24/18866	0.0262079	0.302894	0.276462	SASH3/GATA3/PRKCZ	3
BP	GO:0051446	positive regulation of meiotic cell cycle	3/511	24/18866	0.0262079	0.302894	0.276462	PIWIL2/CDC25B/SIRT2	3
BP	GO:0048545	response to steroid hormone	16/511	346/18866	0.0270995	0.312365	0.285106	TNF/ABCC2/CD38/NCOA1/SAFB/CBFB/ACSBG1/SCGB1A1/PAGR1/ZFP36L2/FOXP1/PRMT2/CREBRF/TFPI/PAQR8/ANXA1	16
BP	GO:0002062	chondrocyte differentiation	7/511	108/18866	0.0275337	0.315733	0.28818	RUNX3/ANXA6/MEF2D/WNT7A/SOX6/CTNNB1/SMAD7	7
BP	GO:0045637	regulation of myeloid cell differentiation	13/511	263/18866	0.0275624	0.315733	0.28818	TNF/INPP5D/CBFB/ARNT/SIGLEC15/PITHD1/TCTA/FOXP1/CSF3/EVI2B/PIK3R1/CTNNB1/CASP8	13
BP	GO:0046635	positive regulation of alpha-beta T cell activation	5/511	63/18866	0.0277813	0.315733	0.28818	RUNX3/CBFB/SASH3/PRKCZ/ANXA1	5
BP	GO:0035418	protein localization to synapse	6/511	85/18866	0.0278035	0.315733	0.28818	KIF17/SHANK1/MAPK8IP3/PRKCZ/WNT7A/SYNJ2BP	6
BP	GO:1903707	negative regulation of hemopoiesis	9/511	158/18866	0.0283688	0.315733	0.28818	INPP5D/TMEM131L/RUNX3/CBFB/TCTA/PIK3R1/CTNNB1/SMAD7/ANXA1	9
BP	GO:0032872	regulation of stress-activated MAPK cascade	12/511	237/18866	0.0284957	0.315733	0.28818	MAP4K1/TNF/WNT16/TAOK1/AGER/MAP3K3/MAPK8IP3/RAPGEF1/HIPK2/DUSP19/WNT7A/EDAR	12
BP	GO:0048588	developmental cell growth	12/511	237/18866	0.0284957	0.315733	0.28818	SPG11/CPNE6/ARHGAP4/ARIH2/ITGA4/PRKCZ/PRMT2/AUTS2/CXCR4/RGS2/CTNNB1/SMAD7	12
BP	GO:0002676	regulation of chronic inflammatory response	2/511	10/18866	0.0285302	0.315733	0.28818	TNF/LTA	2
BP	GO:0045876	positive regulation of sister chromatid cohesion	2/511	10/18866	0.0285302	0.315733	0.28818	SFPQ/NIPBL	2
BP	GO:0048304	positive regulation of isotype switching to IgG isotypes	2/511	10/18866	0.0285302	0.315733	0.28818	MSH2/ATAD5	2
BP	GO:0071233	cellular response to leucine	2/511	10/18866	0.0285302	0.315733	0.28818	SESN3/SESN1	2
BP	GO:0090385	phagosome-lysosome fusion	2/511	10/18866	0.0285302	0.315733	0.28818	SPG11/RAB39A	2
BP	GO:0098935	dendritic transport	2/511	10/18866	0.0285302	0.315733	0.28818	SFPQ/KIF17	2
BP	GO:1990253	cellular response to leucine starvation	2/511	10/18866	0.0285302	0.315733	0.28818	SESN3/SESN1	2
BP	GO:0002369	T cell cytokine production	4/511	43/18866	0.0285573	0.315733	0.28818	SASH3/GATA3/PRKCZ/SMAD7	4
BP	GO:0008631	intrinsic apoptotic signaling pathway in response to oxidative stress	4/511	43/18866	0.0285573	0.315733	0.28818	SFPQ/BAG5/UBQLN1/MAPK7	4
BP	GO:0002286	T cell activation involved in immune response	7/511	109/18866	0.0287649	0.31722	0.289537	STAT6/SPN/GATA3/PRKCZ/FOXP1/SMAD7/ANXA1	7
BP	GO:0032647	regulation of interferon-alpha production	3/511	25/18866	0.0291979	0.318601	0.290798	LILRA4/IRF5/NLRC3	3
BP	GO:0032878	regulation of establishment or maintenance of cell polarity	3/511	25/18866	0.0291979	0.318601	0.290798	GATA3/ARFGEF1/RIPOR2	3
BP	GO:0006919	activation of cysteine-type endopeptidase activity involved in apoptotic process	6/511	86/18866	0.0292321	0.318601	0.290798	TNF/TNFSF10/RPS27L/PIDD1/CASP8/TNFRSF10B	6
BP	GO:0016573	histone acetylation	9/511	159/18866	0.0293814	0.318601	0.290798	MCM3AP/PIWIL2/NCOA1/GATA3/EID1/AUTS2/EPC1/ING4/APBB1	9
BP	GO:0050777	negative regulation of immune response	9/511	159/18866	0.0293814	0.318601	0.290798	STAT6/TNF/INPP5D/PTPN6/IL7R/NLRC3/NLRC5/SMAD7/ANXA1	9
BP	GO:0051092	positive regulation of NF-kappaB transcription factor activity	9/511	159/18866	0.0293814	0.318601	0.290798	TNF/ERC1/LRRFIP1/TRAPPC9/TRIM14/AGER/TRIM37/PRKCZ/PIDD1	9
BP	GO:0001885	endothelial cell development	5/511	64/18866	0.0294894	0.318601	0.290798	TNF/RAPGEF1/WNT7A/CTNNB1/PDE4D	5
BP	GO:0042130	negative regulation of T cell proliferation	5/511	64/18866	0.0294894	0.318601	0.290798	SPN/VTCN1/TMEM131L/SCGB1A1/PTPN6	5
BP	GO:2000045	regulation of G1/S transition of mitotic cell cycle	10/511	185/18866	0.0295518	0.318601	0.290798	CCND3/GJC2/CTDSP2/PTPN6/PRMT2/RPS27L/GTSE1/PIDD1/ANXA1/ATM	10
BP	GO:0006664	glycolipid metabolic process	7/511	110/18866	0.030033	0.322036	0.293933	CERK/ST8SIA6/PIGV/SUMF1/B3GALT4/GAL3ST4/ST3GAL5	7
BP	GO:1904659	glucose transmembrane transport	7/511	110/18866	0.030033	0.322036	0.293933	TNF/OSBPL8/CREBL2/ZDHHC7/C2CD5/HNF1A/PIK3R1	7
BP	GO:1901985	positive regulation of protein acetylation	4/511	44/18866	0.0307628	0.322036	0.293933	PIWIL2/TAOK1/GATA3/AUTS2	4
BP	GO:0070302	regulation of stress-activated protein kinase signaling cascade	12/511	240/18866	0.0309721	0.322036	0.293933	MAP4K1/TNF/WNT16/TAOK1/AGER/MAP3K3/MAPK8IP3/RAPGEF1/HIPK2/DUSP19/WNT7A/EDAR	12
BP	GO:0007254	JNK cascade	11/511	213/18866	0.030978	0.322036	0.293933	MAP4K1/TNF/WNT16/TAOK1/AGER/MAPK8IP3/RAPGEF1/HIPK2/DUSP19/WNT7A/EDAR	11
BP	GO:0006687	glycosphingolipid metabolic process	5/511	65/18866	0.0312624	0.322036	0.293933	CERK/ST8SIA6/SUMF1/B3GALT4/ST3GAL5	5
BP	GO:0031646	positive regulation of nervous system process	5/511	65/18866	0.0312624	0.322036	0.293933	SHANK1/NMU/PRKCZ/WNT7A/ADRB2	5
BP	GO:0032729	positive regulation of interferon-gamma production	5/511	65/18866	0.0312624	0.322036	0.293933	TNF/LTA/SASH3/CD244/PDE4D	5
BP	GO:1903509	liposaccharide metabolic process	7/511	111/18866	0.0313381	0.322036	0.293933	CERK/ST8SIA6/PIGV/SUMF1/B3GALT4/GAL3ST4/ST3GAL5	7
BP	GO:0010970	transport along microtubule	9/511	161/18866	0.031482	0.322036	0.293933	SPG11/SFPQ/NDE1/KIF17/MAPK8IP3/PRKCZ/DYNC1H1/SUN2/SYNE2	9
BP	GO:0002697	regulation of immune effector process	20/511	470/18866	0.0319512	0.322036	0.293933	MSH2/STAT6/TNF/CD1E/HMCES/NOP53/LTA/SASH3/GATA3/AGER/SH2D1B/RAPGEF1/PRKCZ/ATAD5/CD244/PTPN6/IL7R/C3AR1/SMAD7/ANXA1	20
BP	GO:0014068	positive regulation of phosphatidylinositol 3-kinase signaling	6/511	88/18866	0.0322319	0.322036	0.293933	TNF/WNT16/PIK3CD/PTPN6/CSF3/PIK3R1	6
BP	GO:0006688	glycosphingolipid biosynthetic process	3/511	26/18866	0.0323602	0.322036	0.293933	ST8SIA6/B3GALT4/ST3GAL5	3
BP	GO:0006700	C21-steroid hormone biosynthetic process	3/511	26/18866	0.0323602	0.322036	0.293933	STARD3/FDXR/TSPOAP1	3
BP	GO:0032743	positive regulation of interleukin-2 production	3/511	26/18866	0.0323602	0.322036	0.293933	SASH3/ANXA1/PDE4D	3
BP	GO:0033233	regulation of protein sumoylation	3/511	26/18866	0.0323602	0.322036	0.293933	ARNT/PIAS1/CTNNB1	3
BP	GO:0060384	innervation	3/511	26/18866	0.0323602	0.322036	0.293933	LRIG2/LRIG1/ITGA4	3
BP	GO:0090023	positive regulation of neutrophil chemotaxis	3/511	26/18866	0.0323602	0.322036	0.293933	CAMK1D/C3AR1/RIPOR2	3
BP	GO:1903020	positive regulation of glycoprotein metabolic process	3/511	26/18866	0.0323602	0.322036	0.293933	RAMP1/ARFGEF1/CTNNB1	3
BP	GO:1904353	regulation of telomere capping	3/511	26/18866	0.0323602	0.322036	0.293933	RTEL1/PNKP/ATM	3
BP	GO:0071478	cellular response to radiation	10/511	188/18866	0.0324874	0.322036	0.293933	POLH/RAD9A/XPA/GATA3/TP53INP1/RAD1/NIPBL/XPC/PIK3R1/ATM	10
BP	GO:0019827	stem cell population maintenance	9/511	162/18866	0.0325705	0.322036	0.293933	POLR2A/PIWIL2/MTF2/ZFP36L2/NIPBL/MED12/FOXP1/WNT7A/CTNNB1	9
BP	GO:2001236	regulation of extrinsic apoptotic signaling pathway	9/511	162/18866	0.0325705	0.322036	0.293933	TNF/RNF34/TNFSF10/DEPTOR/MAPK7/MAL/ITM2C/CASP8/TNFRSF10B	9
BP	GO:0010828	positive regulation of glucose transmembrane transport	4/511	45/18866	0.0330659	0.322036	0.293933	OSBPL8/CREBL2/C2CD5/PIK3R1	4
BP	GO:0032722	positive regulation of chemokine production	4/511	45/18866	0.0330659	0.322036	0.293933	TNF/IL17RA/AGER/MBP	4
BP	GO:0042771	intrinsic apoptotic signaling pathway in response to DNA damage by p53 class mediator	4/511	45/18866	0.0330659	0.322036	0.293933	MSH2/HIPK2/ATAD5/RPS27L	4
BP	GO:0045911	positive regulation of DNA recombination	4/511	45/18866	0.0330659	0.322036	0.293933	MSH2/STAT6/HMCES/ATAD5	4
BP	GO:0070316	regulation of G0 to G1 transition	4/511	45/18866	0.0330659	0.322036	0.293933	E2F6/EPC1/FOXO4/PHC1	4
BP	GO:0098815	modulation of excitatory postsynaptic potential	4/511	45/18866	0.0330659	0.322036	0.293933	SHANK1/PRKCZ/WNT7A/ADRB2	4
BP	GO:0051091	positive regulation of DNA-binding transcription factor activity	13/511	270/18866	0.0330762	0.322036	0.293933	TNF/ERC1/LRRFIP1/TRAPPC9/CAMK1D/TRIM14/AGER/TRIM37/HIPK2/PRKCZ/CSF3/CTNNB1/PIDD1	13
BP	GO:0042552	myelination	8/511	137/18866	0.0330943	0.322036	0.293933	PLLP/ACSBG1/NDRG1/MBP/MAL/CXCR4/CTNNB1/SIRT2	8
BP	GO:0002562	somatic diversification of immune receptors via germline recombination within a single locus	5/511	66/18866	0.0331007	0.322036	0.293933	MSH2/STAT6/HMCES/ATAD5/ATM	5
BP	GO:0009247	glycolipid biosynthetic process	5/511	66/18866	0.0331007	0.322036	0.293933	ST8SIA6/PIGV/B3GALT4/GAL3ST4/ST3GAL5	5
BP	GO:0016444	somatic cell DNA recombination	5/511	66/18866	0.0331007	0.322036	0.293933	MSH2/STAT6/HMCES/ATAD5/ATM	5
BP	GO:0016445	somatic diversification of immunoglobulins	5/511	66/18866	0.0331007	0.322036	0.293933	MSH2/MCM3AP/STAT6/HMCES/ATAD5	5
BP	GO:0046626	regulation of insulin receptor signaling pathway	5/511	66/18866	0.0331007	0.322036	0.293933	CCND3/OSBPL8/SESN3/PRKCZ/PIK3R1	5
BP	GO:0043506	regulation of JUN kinase activity	6/511	89/18866	0.0338041	0.322036	0.293933	MAP4K1/TNF/TAOK1/AGER/MAPK8IP3/DUSP19	6
BP	GO:0006310	DNA recombination	14/511	299/18866	0.0339117	0.322036	0.293933	MSH2/STAT6/SFPQ/XRCC3/XRCC2/HMCES/SUPV3L1/PAGR1/NIPBL/RTEL1/ATAD5/REC114/IL7R/ATM	14
BP	GO:0008654	phospholipid biosynthetic process	13/511	271/18866	0.0339244	0.322036	0.293933	CHAT/CPNE6/INPP5D/PTDSS1/PIK3CD/DOLPP1/DGKA/PIK3C2B/INPP5F/PIGV/PIK3R1/PLEKHA2/ATM	13
BP	GO:0006348	chromatin silencing at telomere	2/511	11/18866	0.0342544	0.322036	0.293933	EZH1/SIRT2	2
BP	GO:0014820	tonic smooth muscle contraction	2/511	11/18866	0.0342544	0.322036	0.293933	CD38/NMU	2
BP	GO:0031652	positive regulation of heat generation	2/511	11/18866	0.0342544	0.322036	0.293933	TNF/NMU	2
BP	GO:0034115	negative regulation of heterotypic cell-cell adhesion	2/511	11/18866	0.0342544	0.322036	0.293933	MAPK7/MBP	2
BP	GO:0035246	peptidyl-arginine N-methylation	2/511	11/18866	0.0342544	0.322036	0.293933	FBXO11/PRMT2	2
BP	GO:0035457	cellular response to interferon-alpha	2/511	11/18866	0.0342544	0.322036	0.293933	PYHIN1/GATA3	2
BP	GO:0042985	negative regulation of amyloid precursor protein biosynthetic process	2/511	11/18866	0.0342544	0.322036	0.293933	AATF/ITM2C	2
BP	GO:0045628	regulation of T-helper 2 cell differentiation	2/511	11/18866	0.0342544	0.322036	0.293933	PRKCZ/ANXA1	2
BP	GO:0048103	somatic stem cell division	2/511	11/18866	0.0342544	0.322036	0.293933	ZFP36L2/WNT7A	2
BP	GO:0061085	regulation of histone H3-K27 methylation	2/511	11/18866	0.0342544	0.322036	0.293933	MTF2/GATA3	2
BP	GO:0070587	regulation of cell-cell adhesion involved in gastrulation	2/511	11/18866	0.0342544	0.322036	0.293933	MAPK7/MBP	2
BP	GO:0070933	histone H4 deacetylation	2/511	11/18866	0.0342544	0.322036	0.293933	SIRT7/SIRT2	2
BP	GO:0086023	adenylate cyclase-activating adrenergic receptor signaling pathway involved in heart process	2/511	11/18866	0.0342544	0.322036	0.293933	ATP2B4/PDE4D	2
BP	GO:0090205	positive regulation of cholesterol metabolic process	2/511	11/18866	0.0342544	0.322036	0.293933	ABCG1/LDLRAP1	2
BP	GO:0090657	telomeric loop disassembly	2/511	11/18866	0.0342544	0.322036	0.293933	XRCC3/RTEL1	2
BP	GO:0106072	negative regulation of adenylate cyclase-activating G protein-coupled receptor signaling pathway	2/511	11/18866	0.0342544	0.322036	0.293933	ATP2B4/ARRDC3	2
BP	GO:1905383	protein localization to presynapse	2/511	11/18866	0.0342544	0.322036	0.293933	MAPK8IP3/WNT7A	2
BP	GO:2000035	regulation of stem cell division	2/511	11/18866	0.0342544	0.322036	0.293933	MLLT3/EVI2B	2
BP	GO:2000551	regulation of T-helper 2 cell cytokine production	2/511	11/18866	0.0342544	0.322036	0.293933	GATA3/PRKCZ	2
BP	GO:2000615	regulation of histone H3-K9 acetylation	2/511	11/18866	0.0342544	0.322036	0.293933	PIWIL2/GATA3	2
BP	GO:0070507	regulation of microtubule cytoskeleton organization	10/511	190/18866	0.0345547	0.32389	0.295625	XRCC3/TAOK1/ALMS1/MARK2/TRIM37/DYNC1H1/NUMA1/CTNNB1/CAMSAP2/TBCD	10
BP	GO:0031098	stress-activated protein kinase signaling cascade	14/511	300/18866	0.0347298	0.32389	0.295625	CUL1/MAP4K1/TNF/WNT16/TAOK1/AGER/MAP3K3/MAPK8IP3/RAPGEF1/HIPK2/DUSP19/WNT7A/EDAR/CCDC88C	14
BP	GO:0051258	protein polymerization	14/511	300/18866	0.0347298	0.32389	0.295625	NDE1/DIAPH1/ARHGAP28/BAG4/MX2/CYRIA/ARFGEF1/ESAM/WHAMM/ABI2/NUMA1/CSF3/CAMSAP2/TBCD	14
BP	GO:0018393	internal peptidyl-lysine acetylation	9/511	164/18866	0.0348253	0.32389	0.295625	MCM3AP/PIWIL2/NCOA1/GATA3/EID1/AUTS2/EPC1/ING4/APBB1	9
BP	GO:0098727	maintenance of cell number	9/511	164/18866	0.0348253	0.32389	0.295625	POLR2A/PIWIL2/MTF2/ZFP36L2/NIPBL/MED12/FOXP1/WNT7A/CTNNB1	9
BP	GO:0072678	T cell migration	5/511	67/18866	0.035005	0.324865	0.296515	SPN/PIK3CD/ITGA4/RIPOR2/ITGB7	5
BP	GO:0038202	TORC1 signaling	4/511	46/18866	0.0354671	0.324992	0.296631	SESN3/CASTOR3/SESN1/ATM	4
BP	GO:0045023	G0 to G1 transition	4/511	46/18866	0.0354671	0.324992	0.296631	E2F6/EPC1/FOXO4/PHC1	4
BP	GO:0048538	thymus development	4/511	46/18866	0.0354671	0.324992	0.296631	ASXL1/GATA3/CTNNB1/ATM	4
BP	GO:2000142	regulation of DNA-templated transcription, initiation	4/511	46/18866	0.0354671	0.324992	0.296631	XPA/MED12/HNF1A/CTNNB1	4
BP	GO:0008645	hexose transmembrane transport	7/511	114/18866	0.03548	0.324992	0.296631	TNF/OSBPL8/CREBL2/ZDHHC7/C2CD5/HNF1A/PIK3R1	7
BP	GO:0007272	ensheathment of neurons	8/511	139/18866	0.0356085	0.324992	0.296631	PLLP/ACSBG1/NDRG1/MBP/MAL/CXCR4/CTNNB1/SIRT2	8
BP	GO:0008366	axon ensheathment	8/511	139/18866	0.0356085	0.324992	0.296631	PLLP/ACSBG1/NDRG1/MBP/MAL/CXCR4/CTNNB1/SIRT2	8
BP	GO:0032607	interferon-alpha production	3/511	27/18866	0.0356936	0.324992	0.296631	LILRA4/IRF5/NLRC3	3
BP	GO:1903203	regulation of oxidative stress-induced neuron death	3/511	27/18866	0.0356936	0.324992	0.296631	MEAK7/LANCL1/CTNNB1	3
BP	GO:0071214	cellular response to abiotic stimulus	15/511	331/18866	0.0368163	0.333166	0.304092	POLH/RAD9A/XPA/GATA3/TP53INP1/RAD1/SLC25A23/NIPBL/XPC/PIK3R1/RIPOR2/MAP3K1/CASP8/TNFRSF10B/ATM	15
BP	GO:0104004	cellular response to environmental stimulus	15/511	331/18866	0.0368163	0.333166	0.304092	POLH/RAD9A/XPA/GATA3/TP53INP1/RAD1/SLC25A23/NIPBL/XPC/PIK3R1/RIPOR2/MAP3K1/CASP8/TNFRSF10B/ATM	15
BP	GO:0032642	regulation of chemokine production	5/511	68/18866	0.0369757	0.333166	0.304092	TNF/IL17RA/AGER/FOXP1/MBP	5
BP	GO:0071479	cellular response to ionizing radiation	5/511	68/18866	0.0369757	0.333166	0.304092	RAD9A/GATA3/RAD1/NIPBL/ATM	5
BP	GO:0072577	endothelial cell apoptotic process	5/511	68/18866	0.0369757	0.333166	0.304092	TNF/NDNF/GATA3/MAPK7/ITGA4	5
BP	GO:0030901	midbrain development	6/511	91/18866	0.0370952	0.333549	0.304442	NDRG2/ZNF148/RAD1/MBP/CTNNB1/SIRT2	6
BP	GO:0006475	internal protein amino acid acetylation	9/511	166/18866	0.0371852	0.333666	0.304548	MCM3AP/PIWIL2/NCOA1/GATA3/EID1/AUTS2/EPC1/ING4/APBB1	9
BP	GO:0043254	regulation of protein-containing complex assembly	19/511	449/18866	0.0376446	0.33709	0.307674	TNF/VPS16/NOP53/XPA/ARHGAP28/BAG4/PRKCZ/CYRIA/ARFGEF1/ESAM/WHAMM/ABI2/NLRC3/NUMA1/CSF3/CAMSAP2/TBCD/SIRT2/ATM	19
BP	GO:0048599	oocyte development	4/511	47/18866	0.0379666	0.339273	0.309666	CDC25B/CTNNB1/SIRT2/ATM	4
BP	GO:0032355	response to estradiol	8/511	141/18866	0.0382487	0.340635	0.310909	ABCC2/CD38/NCOA1/WNT7A/TFPI/CTNNB1/CASP8/ANXA1	8
BP	GO:0042129	regulation of T cell proliferation	9/511	167/18866	0.0384052	0.340635	0.310909	SPN/VTCN1/TMEM131L/SCGB1A1/SASH3/AGER/PTPN6/CTNNB1/ANXA1	9
BP	GO:0015749	monosaccharide transmembrane transport	7/511	116/18866	0.0384334	0.340635	0.310909	TNF/OSBPL8/CREBL2/ZDHHC7/C2CD5/HNF1A/PIK3R1	7
BP	GO:0034968	histone lysine methylation	7/511	116/18866	0.0384334	0.340635	0.310909	MTF2/GATA3/PAGR1/SETDB1/EZH1/AUTS2/CTNNB1	7
BP	GO:0046578	regulation of Ras protein signal transduction	10/511	194/18866	0.0389613	0.344608	0.314536	RAPGEF1/RASGRP4/ARFGEF1/P2RY10/P2RY8/CYTH3/AUTS2/RIPOR2/CYTH4/ARHGEF3	10
BP	GO:0090383	phagosome acidification	3/511	28/18866	0.0391966	0.345191	0.315067	ATP6V0E2/ATP6V0A4/RAB39A	3
BP	GO:1902932	positive regulation of alcohol biosynthetic process	3/511	28/18866	0.0391966	0.345191	0.315067	TNF/ABCG1/CD244	3
BP	GO:0007292	female gamete generation	8/511	142/18866	0.0396167	0.345191	0.315067	PIWIL2/MARF1/RGS2/CDC25B/CTNNB1/SIRT2/PAQR8/ATM	8
BP	GO:0002440	production of molecular mediator of immune response	14/511	306/18866	0.0399401	0.345191	0.315067	MSH2/MCM3AP/STAT6/TNF/HMCES/SASH3/GATA3/POU2F2/PRKCZ/ATAD5/CD244/IL7R/SMAD7/ATM	14
BP	GO:0072676	lymphocyte migration	7/511	117/18866	0.0399688	0.345191	0.315067	SPN/PIK3CD/GATA3/ITGA4/STK10/RIPOR2/ITGB7	7
BP	GO:1902275	regulation of chromatin organization	10/511	195/18866	0.0401207	0.345191	0.315067	MLLT3/PIWIL2/MTF2/GATA3/EID1/NIPBL/SETDB1/AUTS2/CTNNB1/ATM	10
BP	GO:0000185	activation of MAPKKK activity	2/511	12/18866	0.0403811	0.345191	0.315067	MAP4K1/TNF	2
BP	GO:0002863	positive regulation of inflammatory response to antigenic stimulus	2/511	12/18866	0.0403811	0.345191	0.315067	TNF/LTA	2
BP	GO:0031340	positive regulation of vesicle fusion	2/511	12/18866	0.0403811	0.345191	0.315067	C2CD5/ANXA1	2
BP	GO:0032736	positive regulation of interleukin-13 production	2/511	12/18866	0.0403811	0.345191	0.315067	GATA3/PRKCZ	2
BP	GO:0036462	TRAIL-activated apoptotic signaling pathway	2/511	12/18866	0.0403811	0.345191	0.315067	CASP8/TNFRSF10B	2
BP	GO:0042368	vitamin D biosynthetic process	2/511	12/18866	0.0403811	0.345191	0.315067	CYP3A4/TNF	2
BP	GO:0051798	positive regulation of hair follicle development	2/511	12/18866	0.0403811	0.345191	0.315067	TNF/NUMA1	2
BP	GO:0070586	cell-cell adhesion involved in gastrulation	2/511	12/18866	0.0403811	0.345191	0.315067	MAPK7/MBP	2
BP	GO:0071044	histone mRNA catabolic process	2/511	12/18866	0.0403811	0.345191	0.315067	DCP2/ATM	2
BP	GO:0097201	negative regulation of transcription from RNA polymerase II promoter in response to stress	2/511	12/18866	0.0403811	0.345191	0.315067	CITED2/SIRT2	2
BP	GO:2001135	regulation of endocytic recycling	2/511	12/18866	0.0403811	0.345191	0.315067	INPP5F/EHD1	2
BP	GO:0009409	response to cold	4/511	48/18866	0.0405646	0.346077	0.315876	RNF34/PLAC8/ADRB2/CASP8	4
BP	GO:0008088	axo-dendritic transport	5/511	70/18866	0.0411179	0.348977	0.318523	SPG11/SFPQ/KIF17/MAPK8IP3/DYNC1H1	5
BP	GO:0043967	histone H4 acetylation	5/511	70/18866	0.0411179	0.348977	0.318523	NCOA1/AUTS2/EPC1/ING4/APBB1	5
BP	GO:0043161	proteasome-mediated ubiquitin-dependent protein catabolic process	18/511	424/18866	0.0411461	0.348977	0.318523	CUL1/UBE2G2/RNF34/SPSB3/PSMF1/BAG5/NOP53/RNF19A/ANAPC5/ARIH2/UBQLN1/CCDC47/PIAS1/ZER1/FBXL20/CTNNB1/SIRT2/SMAD7	18
BP	GO:0021987	cerebral cortex development	7/511	118/18866	0.0415437	0.350976	0.320347	NDE1/NCOA1/TRAPPC9/TACC1/SUN2/SYNE2/CTNNB1	7
BP	GO:0034219	carbohydrate transmembrane transport	7/511	118/18866	0.0415437	0.350976	0.320347	TNF/OSBPL8/CREBL2/ZDHHC7/C2CD5/HNF1A/PIK3R1	7
BP	GO:0006644	phospholipid metabolic process	19/511	455/18866	0.0420776	0.354106	0.323204	VAV3/CHAT/CPNE6/INPP5D/PTDSS1/PIK3CD/DOLPP1/DGKA/PIK3C2B/OSBPL8/INPP5F/PIGV/IP6K1/PIK3IP1/PLAAT4/PIK3R1/GDPD3/PLEKHA2/ATM	19
BP	GO:0051090	regulation of DNA-binding transcription factor activity	19/511	455/18866	0.0420776	0.354106	0.323204	TNF/ERC1/LRRFIP1/TRAPPC9/CAMK1D/TRIM14/AGER/TRIM37/HES6/HIPK2/PRKCZ/PRMT2/NLRC3/CSF3/NLRC5/CTNNB1/PIDD1/SMAD7/ID3	19
BP	GO:0043122	regulation of I-kappaB kinase/NF-kappaB signaling	12/511	252/18866	0.0424315	0.355856	0.324802	TNF/TNFSF10/TRIM14/MAP3K3/SECTM1/OPTN/NLRC3/CTNNB1/EDAR/PIDD1/CASP8/TNFRSF10B	12
BP	GO:0010212	response to ionizing radiation	8/511	144/18866	0.0424498	0.355856	0.324802	MSH2/RAD9A/XRCC2/GATA3/RAD1/NIPBL/ANXA1/ATM	8
BP	GO:0019048	modulation by virus of host process	3/511	29/18866	0.0428674	0.355914	0.324855	HIPK2/CLEC4M/CASP8	3
BP	GO:0035116	embryonic hindlimb morphogenesis	3/511	29/18866	0.0428674	0.355914	0.324855	AFF3/WNT7A/CTNNB1	3
BP	GO:0045577	regulation of B cell differentiation	3/511	29/18866	0.0428674	0.355914	0.324855	INPP5D/ZFP36L2/PTPN6	3
BP	GO:0051569	regulation of histone H3-K4 methylation	3/511	29/18866	0.0428674	0.355914	0.324855	GATA3/AUTS2/CTNNB1	3
BP	GO:0071624	positive regulation of granulocyte chemotaxis	3/511	29/18866	0.0428674	0.355914	0.324855	CAMK1D/C3AR1/RIPOR2	3
BP	GO:0032663	regulation of interleukin-2 production	4/511	49/18866	0.0432611	0.356757	0.325624	SASH3/GATA3/ANXA1/PDE4D	4
BP	GO:0042176	regulation of protein catabolic process	17/511	397/18866	0.0432689	0.356757	0.325624	TNF/UBE2G2/LRIG2/PYHIN1/PSMF1/BAG5/NOP53/RNF19A/VGLL4/ARIH2/UBQLN1/HIPK2/PIAS1/ZER1/FBXL20/SIRT2/SMAD7	17
BP	GO:0051785	positive regulation of nuclear division	5/511	71/18866	0.04329	0.356757	0.325624	PIWIL2/ANAPC5/NIPBL/NUMA1/SIRT2	5
BP	GO:0045732	positive regulation of protein catabolic process	11/511	225/18866	0.0432982	0.356757	0.325624	TNF/PYHIN1/NOP53/RNF19A/VGLL4/ARIH2/UBQLN1/PIAS1/ZER1/SIRT2/SMAD7	11
BP	GO:0033135	regulation of peptidyl-serine phosphorylation	8/511	145/18866	0.0439153	0.361156	0.329639	TNF/INPP5F/CREBL2/BAG4/CSF3/ATP2B4/SMAD7/PDE4D	8
BP	GO:0060337	type I interferon signaling pathway	6/511	95/18866	0.0442749	0.36156	0.330008	IRF5/ISG20/XAF1/MX2/PTPN6/NLRC5	6
BP	GO:0071357	cellular response to type I interferon	6/511	95/18866	0.0442749	0.36156	0.330008	IRF5/ISG20/XAF1/MX2/PTPN6/NLRC5	6
BP	GO:0000086	G2/M transition of mitotic cell cycle	12/511	254/18866	0.0445948	0.36156	0.330008	CUL1/NDE1/PPP2R2A/PSMF1/TAOK1/NOP53/ALMS1/DYNC1H1/OPTN/CDC25B/FOXO4/ATM	12
BP	GO:0000209	protein polyubiquitination	15/511	340/18866	0.0447402	0.36156	0.330008	CUL1/FBXO11/UBE2G2/RNF34/PSMF1/RNF19A/CBFB/ANAPC5/UBOX5/ARIH2/TRIM14/RNF114/FBXL20/CTNNB1/WSB1	15
BP	GO:0000184	nuclear-transcribed mRNA catabolic process, nonsense-mediated decay	7/511	120/18866	0.044813	0.36156	0.330008	PPP2R2A/RPS23/DCP2/RPL23A/RPS25/RPS26/UPF2	7
BP	GO:0018394	peptidyl-lysine acetylation	9/511	172/18866	0.0449141	0.36156	0.330008	MCM3AP/PIWIL2/NCOA1/GATA3/EID1/AUTS2/EPC1/ING4/APBB1	9
BP	GO:0050806	positive regulation of synaptic transmission	9/511	172/18866	0.0449141	0.36156	0.330008	TNF/RIMS3/SHANK1/NMU/AGER/PRKCZ/WNT7A/VAMP2/ADRB2	9
BP	GO:0019933	cAMP-mediated signaling	10/511	199/18866	0.044995	0.36156	0.330008	SLC9A3R1/RAMP1/MAPK7/S1PR4/ATP2B4/ADRB2/RGS2/ARRDC3/PDE3B/PDE4D	10
BP	GO:0033047	regulation of mitotic sister chromatid segregation	5/511	72/18866	0.0455299	0.36156	0.330008	XRCC3/ANAPC5/NIPBL/NUMA1/ATM	5
BP	GO:0002711	positive regulation of T cell mediated immunity	4/511	50/18866	0.0460561	0.36156	0.330008	CD1E/SASH3/GATA3/PRKCZ	4
BP	GO:0032456	endocytic recycling	4/511	50/18866	0.0460561	0.36156	0.330008	INPP5F/VPS26C/ARL4C/EHD1	4
BP	GO:0042987	amyloid precursor protein catabolic process	4/511	50/18866	0.0460561	0.36156	0.330008	TNF/AGER/ABCG1/SPON1	4
BP	GO:0010972	negative regulation of G2/M transition of mitotic cell cycle	6/511	96/18866	0.0461961	0.36156	0.330008	CUL1/PSMF1/TAOK1/NOP53/FOXO4/ATM	6
BP	GO:0009755	hormone-mediated signaling pathway	10/511	200/18866	0.0462735	0.36156	0.330008	NR5A2/NCOA1/SAFB/CBFB/PAGR1/FOXP1/PRMT2/CREBRF/NR1D2/PAQR8	10
BP	GO:0010389	regulation of G2/M transition of mitotic cell cycle	10/511	200/18866	0.0462735	0.36156	0.330008	CUL1/NDE1/PSMF1/TAOK1/NOP53/ALMS1/DYNC1H1/CDC25B/FOXO4/ATM	10
BP	GO:0030705	cytoskeleton-dependent intracellular transport	10/511	200/18866	0.0462735	0.36156	0.330008	SPG11/SFPQ/NDE1/KIF17/MAPK8IP3/PRKCZ/DYNC1H1/SUN2/SYNE2/CCDC88C	10
BP	GO:0021543	pallium development	9/511	173/18866	0.046299	0.36156	0.330008	NDE1/NCOA1/TRAPPC9/TACC1/SUN2/EZH1/ATP2B4/SYNE2/CTNNB1	9
BP	GO:0033137	negative regulation of peptidyl-serine phosphorylation	3/511	30/18866	0.0467038	0.36156	0.330008	INPP5F/SMAD7/PDE4D	3
BP	GO:0035066	positive regulation of histone acetylation	3/511	30/18866	0.0467038	0.36156	0.330008	PIWIL2/GATA3/AUTS2	3
BP	GO:0036475	neuron death in response to oxidative stress	3/511	30/18866	0.0467038	0.36156	0.330008	MEAK7/LANCL1/CTNNB1	3
BP	GO:0043372	positive regulation of CD4-positive, alpha-beta T cell differentiation	3/511	30/18866	0.0467038	0.36156	0.330008	SASH3/PRKCZ/ANXA1	3
BP	GO:0051642	centrosome localization	3/511	30/18866	0.0467038	0.36156	0.330008	NDE1/SUN2/SYNE2	3
BP	GO:0060055	angiogenesis involved in wound healing	3/511	30/18866	0.0467038	0.36156	0.330008	TNF/NDNF/CXCR4	3
BP	GO:0030002	cellular anion homeostasis	2/511	13/18866	0.0468843	0.36156	0.330008	SLC9A3R1/ABCC2	2
BP	GO:0030320	cellular monovalent inorganic anion homeostasis	2/511	13/18866	0.0468843	0.36156	0.330008	SLC9A3R1/ABCC2	2
BP	GO:0032352	positive regulation of hormone metabolic process	2/511	13/18866	0.0468843	0.36156	0.330008	ARNT/GATA3	2
BP	GO:0033235	positive regulation of protein sumoylation	2/511	13/18866	0.0468843	0.36156	0.330008	ARNT/PIAS1	2
BP	GO:0042635	positive regulation of hair cycle	2/511	13/18866	0.0468843	0.36156	0.330008	TNF/NUMA1	2
BP	GO:0043201	response to leucine	2/511	13/18866	0.0468843	0.36156	0.330008	SESN3/SESN1	2
BP	GO:0043970	histone H3-K9 acetylation	2/511	13/18866	0.0468843	0.36156	0.330008	PIWIL2/GATA3	2
BP	GO:0048302	regulation of isotype switching to IgG isotypes	2/511	13/18866	0.0468843	0.36156	0.330008	MSH2/ATAD5	2
BP	GO:0061043	regulation of vascular wound healing	2/511	13/18866	0.0468843	0.36156	0.330008	TNF/CXCR4	2
BP	GO:0070914	UV-damage excision repair	2/511	13/18866	0.0468843	0.36156	0.330008	XPA/XPC	2
BP	GO:0072182	regulation of nephron tubule epithelial cell differentiation	2/511	13/18866	0.0468843	0.36156	0.330008	GATA3/CTNNB1	2
BP	GO:1990403	embryonic brain development	2/511	13/18866	0.0468843	0.36156	0.330008	MED12/CTNNB1	2
BP	GO:0010517	regulation of phospholipase activity	5/511	73/18866	0.0478376	0.367603	0.335524	RASGRP4/PRKCZ/S1PR4/RGS2/ANXA1	5
BP	GO:0051145	smooth muscle cell differentiation	5/511	73/18866	0.0478376	0.367603	0.335524	ITGA8/PIAS1/EPC1/CTNNB1/FOXO4	5
BP	GO:1902903	regulation of supramolecular fiber organization	16/511	373/18866	0.0482313	0.369411	0.337174	TAOK1/SHANK1/ALMS1/ARHGAP28/BAG4/CYRIA/ARFGEF1/ESAM/WHAMM/ABI2/NUMA1/CSF3/SORBS3/PIK3R1/CAMSAP2/TBCD	16
BP	GO:1990266	neutrophil migration	7/511	122/18866	0.0482434	0.369411	0.337174	VAV3/PIK3CD/CAMK1D/GP2/C3AR1/RIPOR2/PDE4D	7
BP	GO:0071901	negative regulation of protein serine/threonine kinase activity	8/511	148/18866	0.0485106	0.369594	0.337341	CDK5RAP1/DUSP2/DUSP7/DUSP19/PTPN6/CDKN1C/RGS2/STK38	8
BP	GO:0007249	I-kappaB kinase/NF-kappaB signaling	13/511	286/18866	0.0485813	0.369594	0.337341	TNF/ERC1/TNFSF10/TRIM14/MAP3K3/SECTM1/OPTN/NLRC3/CTNNB1/EDAR/PIDD1/CASP8/TNFRSF10B	13
BP	GO:0051403	stress-activated MAPK cascade	13/511	286/18866	0.0485813	0.369594	0.337341	CUL1/MAP4K1/TNF/WNT16/TAOK1/AGER/MAP3K3/MAPK8IP3/RAPGEF1/HIPK2/DUSP19/WNT7A/EDAR	13
BP	GO:0002204	somatic recombination of immunoglobulin genes involved in immune response	4/511	51/18866	0.0489494	0.369594	0.337341	MSH2/STAT6/HMCES/ATAD5	4
BP	GO:0002208	somatic diversification of immunoglobulins involved in immune response	4/511	51/18866	0.0489494	0.369594	0.337341	MSH2/STAT6/HMCES/ATAD5	4
BP	GO:0002762	negative regulation of myeloid leukocyte differentiation	4/511	51/18866	0.0489494	0.369594	0.337341	INPP5D/TCTA/PIK3R1/CTNNB1	4
BP	GO:0032206	positive regulation of telomere maintenance	4/511	51/18866	0.0489494	0.369594	0.337341	RTEL1/PNKP/CTNNB1/ATM	4
BP	GO:0045190	isotype switching	4/511	51/18866	0.0489494	0.369594	0.337341	MSH2/STAT6/HMCES/ATAD5	4
BP	GO:0097191	extrinsic apoptotic signaling pathway	11/511	230/18866	0.0493081	0.371654	0.339222	TNF/RNF34/TNFSF10/DEPTOR/MAPK7/MAL/ITM2C/PIK3R1/PIDD1/CASP8/TNFRSF10B	11
BP	GO:0071902	positive regulation of protein serine/threonine kinase activity	15/511	345/18866	0.0496298	0.371824	0.339376	CCND3/MAP4K1/TNF/MAP2K6/TAOK1/AGER/MAP3K3/MAPK8IP3/RAPGEF1/DUSP7/DUSP19/ATP2B4/CXCR4/ADRB2/MAP3K1	15
CC	GO:0030175	filopodium	10/541	106/19559	0.000713663	0.243712	0.236656	SLC9A3R1/TBC1D10C/FXR1/ADGRA2/DYNC1H1/ABI2/APBB1/RIPOR2/SYNE2/ARL4C	10
CC	GO:0001650	fibrillar center	11/541	129/19559	0.000921408	0.243712	0.236656	WDR33/TAF1C/NOP53/STN1/AGER/AKNA/FAM111A/MBD6/IP6K1/SESN1/SMAD7	11
CC	GO:0090575	RNA polymerase II transcription regulator complex	12/541	161/19559	0.00177375	0.312771	0.303715	POU2F1/NR5A2/SFPQ/RUNX3/CBFB/ARNT/HIPK2/E2F6/TLE4/MXI1/CTNNB1/SMAD7	12
CC	GO:0098858	actin-based cell projection	14/541	220/19559	0.00336504	0.406517	0.394747	SLC9A3R1/SPN/PLEKHG6/TBC1D10C/FXR1/ICAM2/ADGRA2/DYNC1H1/ABI2/APBB1/RIPOR2/SYNE2/CTNNB1/ARL4C	14
CC	GO:0061700	GATOR2 complex	3/541	12/19559	0.00384231	0.406517	0.394747	SESN3/CASTOR3/SESN1	3
CC	GO:0043218	compact myelin	3/541	14/19559	0.00610105	0.537909	0.522335	PLLP/MBP/SIRT2	3
CC	GO:0035098	ESC/E(Z) complex	3/541	16/19559	0.00900899	0.550559	0.534619	MTF2/TRIM37/EZH1	3
CC	GO:0031519	PcG protein complex	5/541	47/19559	0.00936679	0.550559	0.534619	ASXL1/MTF2/TRIM37/EZH1/PHC1	5
CC	GO:0043209	myelin sheath	5/541	47/19559	0.00936679	0.550559	0.534619	GJC2/PLLP/PRKCZ/MBP/SIRT2	5
CC	GO:0035859	Seh1-associated complex	3/541	17/19559	0.0107179	0.566977	0.550561	SESN3/CASTOR3/SESN1	3
CC	GO:0005657	replication fork	6/541	71/19559	0.0136911	0.601652	0.584233	POLH/XRCC3/XRCC2/HMCES/XPA/RFC1	6
CC	GO:0043034	costamere	3/541	19/19559	0.0146619	0.601652	0.584233	PLEC/FXR1/AHNAK	3
CC	GO:0035145	exon-exon junction complex	3/541	20/19559	0.0169014	0.601652	0.584233	SRSF1/UPF2/R3HCC1	3
CC	GO:0035097	histone methyltransferase complex	6/541	77/19559	0.0197607	0.601652	0.584233	MTF2/TRIM37/PAGR1/SENP3/E2F6/EZH1	6
CC	GO:1990391	DNA repair complex	4/541	40/19559	0.0241061	0.601652	0.584233	MSH2/XPA/XPC/ATM	4
CC	GO:0099738	cell cortex region	4/541	42/19559	0.0282864	0.601652	0.584233	RIMS3/PRKCZ/NUMA1/CTNNB1	4
CC	GO:0098685	Schaffer collateral - CA1 synapse	6/541	84/19559	0.0288899	0.601652	0.584233	SHANK1/PRKCZ/WNT7A/FBXL20/CTNNB1/NTNG2	6
CC	GO:0005916	fascia adherens	2/541	10/19559	0.029664	0.601652	0.584233	ACTN1/CTNNB1	2
CC	GO:0033179	proton-transporting V-type ATPase, V0 domain	2/541	10/19559	0.029664	0.601652	0.584233	ATP6V0E2/ATP6V0A4	2
CC	GO:0030426	growth cone	10/541	184/19559	0.0323839	0.601652	0.584233	NDRG2/LRIG2/ARHGAP4/MAPK8IP3/KLC1/FXR1/ITGA4/AUTS2/APBB1/SIRT2	10
CC	GO:0016328	lateral plasma membrane	5/541	65/19559	0.0337812	0.601652	0.584233	MARK2/NUMA1/CTNNB1/TBCD/ANXA1	5
CC	GO:0032797	SMN complex	2/541	11/19559	0.0356023	0.601652	0.584233	GEMIN8/GEMIN6	2
CC	GO:0034992	microtubule organizing center attachment site	2/541	11/19559	0.0356023	0.601652	0.584233	SUN2/SYNE2	2
CC	GO:0034993	meiotic nuclear membrane microtubule tethering complex	2/541	11/19559	0.0356023	0.601652	0.584233	SUN2/SYNE2	2
CC	GO:0106083	nuclear membrane protein complex	2/541	11/19559	0.0356023	0.601652	0.584233	SUN2/SYNE2	2
CC	GO:0106094	nuclear membrane microtubule tethering complex	2/541	11/19559	0.0356023	0.601652	0.584233	SUN2/SYNE2	2
CC	GO:1990907	beta-catenin-TCF complex	2/541	11/19559	0.0356023	0.601652	0.584233	TLE4/CTNNB1	2
CC	GO:0030427	site of polarized growth	10/541	191/19559	0.0401765	0.601652	0.584233	NDRG2/LRIG2/ARHGAP4/MAPK8IP3/KLC1/FXR1/ITGA4/AUTS2/APBB1/SIRT2	10
CC	GO:0000922	spindle pole	9/541	165/19559	0.040275	0.601652	0.584233	CEP104/NDE1/ALMS1/PLEKHG6/IRAG2/YPEL5/NUMA1/CDC25B/CTNNB1	9
CC	GO:0022627	cytosolic small ribosomal subunit	4/541	47/19559	0.0405164	0.601652	0.584233	RPS23/RPS25/RPS26/RPS27L	4
CC	GO:0005912	adherens junction	9/541	166/19559	0.0415905	0.601652	0.584233	ESAM/KLHL24/NDRG1/ABI2/CYTH3/CTNNB1/TBCD/SMAD7/ANXA1	9
CC	GO:0000109	nucleotide-excision repair complex	2/541	12/19559	0.0419543	0.601652	0.584233	XPA/XPC	2
CC	GO:0031932	TORC2 complex	2/541	12/19559	0.0419543	0.601652	0.584233	SESN3/SESN1	2
CC	GO:0033270	paranode region of axon	2/541	12/19559	0.0419543	0.601652	0.584233	GJC2/SIRT2	2
CC	GO:0097504	Gemini of coiled bodies	2/541	12/19559	0.0419543	0.601652	0.584233	GEMIN8/GEMIN6	2
CC	GO:1990909	Wnt signalosome	2/541	12/19559	0.0419543	0.601652	0.584233	ADGRA2/CTNNB1	2
CC	GO:0005844	polysome	5/541	69/19559	0.0420815	0.601652	0.584233	MSI1/RPS23/RPS26/FXR1/UPF2	5
CC	GO:0005942	phosphatidylinositol 3-kinase complex	3/541	29/19559	0.0451619	0.62567	0.607555	PIK3CD/PIK3C2B/PIK3R1	3
CC	GO:0031312	extrinsic component of organelle membrane	4/541	49/19559	0.0461269	0.62567	0.607555	COQ8A/OTULINL/TEPSIN/ANXA1	4
CC	GO:0001931	uropod	2/541	13/19559	0.0486927	0.628254	0.610065	SPN/ICAM2	2
CC	GO:0031254	cell trailing edge	2/541	13/19559	0.0486927	0.628254	0.610065	SPN/ICAM2	2
MF	GO:0003712	transcription coregulator activity	28/532	498/18352	0.00068709	0.226122	0.212497	VGLL1/ASXL1/MED9/NCOA1/SOX12/CBFB/SIRT7/GATA3/ACTN1/CITED2/MPND/HES6/KDM3B/EID1/HIPK2/MED12/SS18L1/PHF12/PIAS1/TLE4/PRMT2/EZH1/PBXIP1/XPC/ING4/CTNNB1/MED13L/ID3	28
MF	GO:0005543	phospholipid binding	25/532	454/18352	0.00173717	0.226122	0.212497	NR5A2/RNF34/CPNE6/ATG2A/SNX11/DGKA/PIK3C2B/OSBPL8/SNX21/ABCG1/GSDMD/DAPP1/JCHAIN/PLEKHA5/C2CD5/ANXA6/PHF12/LDLRAP1/NUMA1/CYTH3/TECPR1/PITPNC1/VAMP2/PLEKHA2/ANXA1	25
MF	GO:0005164	tumor necrosis factor receptor binding	5/532	31/18352	0.00182897	0.226122	0.212497	TNF/TNFSF10/LTA/TRIM37/CASP8	5
MF	GO:0005086	ARF guanyl-nucleotide exchange factor activity	4/532	19/18352	0.00191353	0.226122	0.212497	ARFGEF1/HERC1/CYTH3/CYTH4	4
MF	GO:0003713	transcription coactivator activity	17/532	267/18352	0.00211236	0.226122	0.212497	VGLL1/ASXL1/NCOA1/SOX12/CBFB/GATA3/ACTN1/CITED2/MPND/HIPK2/MED12/SS18L1/PRMT2/XPC/ING4/CTNNB1/ID3	17
MF	GO:0016303	1-phosphatidylinositol-3-kinase activity	3/532	10/18352	0.00249643	0.226122	0.212497	PIK3CD/PIK3C2B/ATM	3
MF	GO:0019911	structural constituent of myelin sheath	3/532	10/18352	0.00249643	0.226122	0.212497	PLLP/MBP/MAL	3
MF	GO:0032813	tumor necrosis factor receptor superfamily binding	6/532	48/18352	0.00251946	0.226122	0.212497	TNF/TNFSF10/LTA/TRIM37/PIDD1/CASP8	6
MF	GO:0035091	phosphatidylinositol binding	16/532	262/18352	0.0042324	0.262257	0.246455	RNF34/ATG2A/SNX11/PIK3C2B/OSBPL8/SNX21/GSDMD/DAPP1/PLEKHA5/PHF12/LDLRAP1/NUMA1/CYTH3/TECPR1/PITPNC1/PLEKHA2	16
MF	GO:0004115	3',5'-cyclic-AMP phosphodiesterase activity	3/532	12/18352	0.00438313	0.262257	0.246455	PDE4C/PDE3B/PDE4D	3
MF	GO:0035004	phosphatidylinositol 3-kinase activity	3/532	12/18352	0.00438313	0.262257	0.246455	PIK3CD/PIK3C2B/ATM	3
MF	GO:0042975	peroxisome proliferator activated receptor binding	3/532	12/18352	0.00438313	0.262257	0.246455	ASXL1/TACC1/PRMT2	3
MF	GO:1901981	phosphatidylinositol phosphate binding	12/532	179/18352	0.00608884	0.323818	0.304307	RNF34/ATG2A/SNX11/OSBPL8/SNX21/GSDMD/DAPP1/PLEKHA5/LDLRAP1/CYTH3/TECPR1/PLEKHA2	12
MF	GO:0001540	amyloid-beta binding	7/532	77/18352	0.00691735	0.323818	0.304307	APBA3/AGER/LDLRAD3/LDLRAP1/ITM2C/APBB1/ADRB2	7
MF	GO:0030331	estrogen receptor binding	5/532	42/18352	0.0070564	0.323818	0.304307	NCOA1/TACC1/PAGR1/PRMT2/CTNNB1	5
MF	GO:0042974	retinoic acid receptor binding	4/532	27/18352	0.00721601	0.323818	0.304307	ASXL1/NCOA1/TACC1/PRMT2	4
MF	GO:0008022	protein C-terminus binding	12/532	189/18352	0.00922452	0.367503	0.345359	MSH2/POLR2A/HIC2/SHANK1/NIPBL/MED12/PIAS1/OPTN/NUMA1/HPCAL4/CTNNB1/SYNJ2BP	12
MF	GO:0048156	tau protein binding	5/532	45/18352	0.00944324	0.367503	0.345359	PPP2R2A/TAOK1/AATF/MARK2/APBB1	5
MF	GO:0017016	Ras GTPase binding	21/532	415/18352	0.00995044	0.367503	0.345359	VAV3/ERC1/FMNL1/RIMS3/SGSM2/DIAPH1/ARHGAP4/USP6NL/TBC1D10C/RAPGEF1/RASGRP4/ARHGEF1/CYRIA/WHAMM/NDRG1/OPTN/ABI2/MICAL1/RABGAP1L/ARHGEF3/EHD1	21
MF	GO:0052742	phosphatidylinositol kinase activity	3/532	16/18352	0.0102368	0.367503	0.345359	PIK3CD/PIK3C2B/ATM	3
MF	GO:0003684	damaged DNA binding	6/532	65/18352	0.0112396	0.379817	0.356931	MSH2/POLH/XPA/RAD1/PNKP/XPC	6
MF	GO:0030674	protein-macromolecule adaptor activity	14/532	244/18352	0.0120487	0.379817	0.356931	SLC9A3R1/SHANK1/MAPK8IP3/SH2D1B/JCHAIN/DUSP19/OPTN/LDLRAP1/ABI2/SUN2/VAMP1/AP1G2/PIK3R1/VAMP2	14
MF	GO:0000400	four-way junction DNA binding	3/532	17/18352	0.0121668	0.379817	0.356931	MSH2/XRCC3/XRCC2	3
MF	GO:0015485	cholesterol binding	5/532	49/18352	0.0134172	0.393543	0.36983	STARD3/OSBPL8/ABCG1/GRAMD1C/ANXA6	5
MF	GO:0031267	small GTPase binding	21/532	428/18352	0.0137027	0.393543	0.36983	VAV3/ERC1/FMNL1/RIMS3/SGSM2/DIAPH1/ARHGAP4/USP6NL/TBC1D10C/RAPGEF1/RASGRP4/ARHGEF1/CYRIA/WHAMM/NDRG1/OPTN/ABI2/MICAL1/RABGAP1L/ARHGEF3/EHD1	21
MF	GO:0015248	sterol transporter activity	4/532	33/18352	0.0146836	0.405493	0.38106	STARD3/OSBPL8/ABCG1/GRAMD1C	4
MF	GO:0000217	DNA secondary structure binding	4/532	34/18352	0.0162695	0.432649	0.40658	MSH2/XRCC3/XRCC2/XPC	4
MF	GO:0031690	adrenergic receptor binding	3/532	20/18352	0.0191308	0.442142	0.4155	SLC9A3R1/ARRDC3/PDE4D	3
MF	GO:0120020	cholesterol transfer activity	3/532	20/18352	0.0191308	0.442142	0.4155	STARD3/ABCG1/GRAMD1C	3
MF	GO:0120015	sterol transfer activity	3/532	21/18352	0.0218489	0.442142	0.4155	STARD3/ABCG1/GRAMD1C	3
MF	GO:0004529	exodeoxyribonuclease activity	3/532	22/18352	0.0247664	0.442142	0.4155	RAD9A/ISG20/RAD1	3
MF	GO:0016895	exodeoxyribonuclease activity, producing 5'-phosphomonoesters	3/532	22/18352	0.0247664	0.442142	0.4155	RAD9A/ISG20/RAD1	3
MF	GO:0016796	exonuclease activity, active with either ribo- or deoxyribonucleic acids and producing 5'-phosphomonoesters	5/532	58/18352	0.0261294	0.442142	0.4155	RAD9A/ISG20/DCP2/RAD1/PAN2	5
MF	GO:0004114	3',5'-cyclic-nucleotide phosphodiesterase activity	3/532	23/18352	0.027883	0.442142	0.4155	PDE4C/PDE3B/PDE4D	3
MF	GO:0032934	sterol binding	5/532	59/18352	0.0278927	0.442142	0.4155	STARD3/OSBPL8/ABCG1/GRAMD1C/ANXA6	5
MF	GO:0017137	Rab GTPase binding	10/532	172/18352	0.0285851	0.442142	0.4155	ERC1/RIMS3/SGSM2/USP6NL/TBC1D10C/NDRG1/OPTN/MICAL1/RABGAP1L/EHD1	10
MF	GO:0004674	protein serine/threonine kinase activity	20/532	435/18352	0.0292769	0.442142	0.4155	CCND3/MAP4K1/MAP2K6/PRKAB1/TAOK1/CAMK1D/MAP3K3/BCKDK/MARK2/SBK1/AKT3/MAPK7/HIPK2/PRKCZ/STK10/SRPK1/PDK3/MAP3K1/STK38/ATM	20
MF	GO:0035258	steroid hormone receptor binding	6/532	81/18352	0.0301152	0.442142	0.4155	NCOA1/TACC1/PAGR1/FOXP1/PRMT2/CTNNB1	6
MF	GO:0030159	signaling receptor complex adaptor activity	4/532	41/18352	0.0303509	0.442142	0.4155	SHANK1/MAPK8IP3/LDLRAP1/PIK3R1	4
MF	GO:0000774	adenyl-nucleotide exchange factor activity	2/532	10/18352	0.0323522	0.442142	0.4155	BAG5/BAG4	2
MF	GO:0008330	protein tyrosine/threonine phosphatase activity	2/532	10/18352	0.0323522	0.442142	0.4155	DUSP2/DUSP7	2
MF	GO:0036312	phosphatidylinositol 3-kinase regulatory subunit binding	2/532	10/18352	0.0323522	0.442142	0.4155	NLRC3/PIK3R1	2
MF	GO:0043560	insulin receptor substrate binding	2/532	10/18352	0.0323522	0.442142	0.4155	PRKCZ/PIK3R1	2
MF	GO:0051539	4 iron, 4 sulfur cluster binding	4/532	42/18352	0.032803	0.442142	0.4155	CDK5RAP1/NDUFV1/LIAS/RTEL1	4
MF	GO:0120013	lipid transfer activity	4/532	42/18352	0.032803	0.442142	0.4155	STARD3/ABCG1/GRAMD1C/PITPNC1	4
MF	GO:0005496	steroid binding	7/532	106/18352	0.0345572	0.442142	0.4155	CYP3A4/STARD3/OSBPL8/ABCG1/GRAMD1C/ANXA6/PAQR8	7
MF	GO:0004112	cyclic-nucleotide phosphodiesterase activity	3/532	25/18352	0.0347099	0.442142	0.4155	PDE4C/PDE3B/PDE4D	3
MF	GO:0004190	aspartic-type endopeptidase activity	3/532	25/18352	0.0347099	0.442142	0.4155	SPPL3/NAPSA/NRIP2	3
MF	GO:0001227	DNA-binding transcription repressor activity, RNA polymerase II-specific	16/532	335/18352	0.0357275	0.442142	0.4155	HIC2/NFX1/LRRFIP1/ZNF148/ZNF692/ZNF778/GATA3/ZBTB6/ZNF217/ZNF398/E2F6/ZNF550/HBP1/NR1D2/SOX6/MXI1	16
MF	GO:0001217	DNA-binding transcription repressor activity	16/532	336/18352	0.0365558	0.442142	0.4155	HIC2/NFX1/LRRFIP1/ZNF148/ZNF692/ZNF778/GATA3/ZBTB6/ZNF217/ZNF398/E2F6/ZNF550/HBP1/NR1D2/SOX6/MXI1	16
MF	GO:0008013	beta-catenin binding	6/532	85/18352	0.036905	0.442142	0.4155	SLC9A3R1/MED12/CTNNB1/CBY1/FOXO4/SMAD7	6
MF	GO:0048306	calcium-dependent protein binding	6/532	85/18352	0.036905	0.442142	0.4155	ANXA6/CLEC4M/ATP2B4/S100PBP/VAMP2/ANXA1	6
MF	GO:0017124	SH3 domain binding	8/532	131/18352	0.0370498	0.442142	0.4155	RAD9A/INPP5D/SHANK1/LANCL1/RAPGEF1/PTPN6/ABI2/MICAL1	8
MF	GO:0008094	DNA-dependent ATPase activity	7/532	108/18352	0.0376735	0.442142	0.4155	MSH2/XRCC3/XRCC2/RFC1/SUPV3L1/RTEL1/ANXA1	7
MF	GO:0015631	tubulin binding	17/532	365/18352	0.0380452	0.442142	0.4155	NDE1/TAOK1/KIF17/ALMS1/MX2/WHAMM/NDRG1/IRAG2/SUN2/NUMA1/SNPH/RGS2/GTSE1/CAMSAP2/ARL4C/CCDC88C/TBCD	17
MF	GO:0070001	aspartic-type peptidase activity	3/532	26/18352	0.0384171	0.442142	0.4155	SPPL3/NAPSA/NRIP2	3
MF	GO:0043178	alcohol binding	6/532	86/18352	0.0387433	0.442142	0.4155	STARD3/OSBPL8/ABCG1/GRAMD1C/ANXA6/ADH4	6
MF	GO:0005078	MAP-kinase scaffold activity	2/532	11/18352	0.0387952	0.442142	0.4155	MAPK8IP3/DUSP19	2
MF	GO:0008199	ferric iron binding	2/532	11/18352	0.0387952	0.442142	0.4155	FTH1/ACP5	2
MF	GO:0016273	arginine N-methyltransferase activity	2/532	11/18352	0.0387952	0.442142	0.4155	FBXO11/PRMT2	2
MF	GO:0016274	protein-arginine N-methyltransferase activity	2/532	11/18352	0.0387952	0.442142	0.4155	FBXO11/PRMT2	2
MF	GO:0017166	vinculin binding	2/532	11/18352	0.0387952	0.442142	0.4155	ACTN1/SORBS3	2
MF	GO:0043522	leucine zipper domain binding	2/532	11/18352	0.0387952	0.442142	0.4155	ERC1/AATF	2
MF	GO:0060090	molecular adaptor activity	15/532	316/18352	0.0429646	0.463179	0.435271	SLC9A3R1/SHANK1/MAPK8IP3/SH2D1B/JCHAIN/DLGAP4/DUSP19/OPTN/LDLRAP1/ABI2/SUN2/VAMP1/AP1G2/PIK3R1/VAMP2	15
MF	GO:0051536	iron-sulfur cluster binding	5/532	67/18352	0.0447094	0.463179	0.435271	CDK5RAP1/NDUFV1/LIAS/RTEL1/RFESD	5
MF	GO:0051540	metal cluster binding	5/532	67/18352	0.0447094	0.463179	0.435271	CDK5RAP1/NDUFV1/LIAS/RTEL1/RFESD	5
MF	GO:0034595	phosphatidylinositol phosphate 5-phosphatase activity	2/532	12/18352	0.0456776	0.463179	0.435271	INPP5D/INPP5F	2
MF	GO:0046790	virion binding	2/532	12/18352	0.0456776	0.463179	0.435271	HIPK2/CLEC4M	2
MF	GO:0051011	microtubule minus-end binding	2/532	12/18352	0.0456776	0.463179	0.435271	NUMA1/CAMSAP2	2
MF	GO:0008017	microtubule binding	13/532	265/18352	0.0458868	0.463179	0.435271	NDE1/KIF17/ALMS1/MX2/WHAMM/NDRG1/IRAG2/SUN2/NUMA1/SNPH/GTSE1/CAMSAP2/CCDC88C	13
MF	GO:0035035	histone acetyltransferase binding	3/532	28/18352	0.0464077	0.463179	0.435271	CITED2/EID1/SIRT2	3
MF	GO:0017048	Rho GTPase binding	9/532	162/18352	0.046696	0.463179	0.435271	VAV3/FMNL1/DIAPH1/ARHGAP4/ARHGEF1/CYRIA/WHAMM/ABI2/ARHGEF3	9
MF	GO:0035591	signaling adaptor activity	5/532	68/18352	0.0471579	0.463179	0.435271	SHANK1/MAPK8IP3/DUSP19/LDLRAP1/PIK3R1	5
MF	GO:0003697	single-stranded DNA binding	7/532	114/18352	0.0481086	0.463179	0.435271	MSH2/HMCES/STN1/JCHAIN/TSNAX/XPC/ANXA1	7
MF	GO:0005085	guanyl-nucleotide exchange factor activity	11/532	215/18352	0.0493097	0.463179	0.435271	VAV3/PLEKHG6/RAPGEF1/RASGRP4/ARHGEF1/ARFGEF1/HERC1/CYTH3/CCDC88C/CYTH4/ARHGEF3	11
MF	GO:0015026	coreceptor activity	4/532	48/18352	0.0498844	0.463179	0.435271	LILRA4/RAMP1/ITGA4/CXCR4	4
MF	GO:0032266	phosphatidylinositol-3-phosphate binding	4/532	48/18352	0.0498844	0.463179	0.435271	ATG2A/SNX21/PLEKHA5/TECPR1	4
Normal
ID	Description	GeneRatio	BgRatio	pvalue	p.adjust	qvalue	geneID	Count
hsa04115	p53 signaling pathway	10/251	73/8101	7.59381e-05	0.0198198	0.0187048	CCND3/SESN3/CCNG2/SESN1/ZMAT3/GTSE1/PIDD1/CASP8/TNFRSF10B/ATM	10
hsa04662	B cell receptor signaling pathway	10/251	82/8101	0.000204762	0.0267215	0.0252181	VAV3/CD72/INPP5D/LILRA4/PIK3CD/CD79B/AKT3/DAPP1/PTPN6/PIK3R1	10
hsa01524	Platinum drug resistance	9/251	73/8101	0.000391445	0.0340558	0.0321397	MSH2/POLH/ABCC2/XPA/PIK3CD/AKT3/PIK3R1/CASP8/ATM	9
hsa05165	Human papillomavirus infection	22/251	331/8101	0.000581896	0.0379687	0.0358326	SLC9A3R1/CCND3/TNF/NFX1/MFNG/WNT16/ATP6V0E2/PPP2R2A/ATP6V0A4/PIK3CD/HES6/AKT3/ITGA4/MX2/PRKCZ/ITGA8/WNT7A/PIK3R1/CTNNB1/ITGB7/CASP8/ATM	22
hsa04068	FoxO signaling pathway	11/251	131/8101	0.00241972	0.126309	0.119203	PRKAB1/KLF2/TNFSF10/PIK3CD/AKT3/IL7R/CCNG2/S1PR4/PIK3R1/FOXO4/ATM	11
hsa05132	Salmonella infection	16/251	249/8101	0.00451527	0.182066	0.171822	TNF/VPS16/MAP2K6/TNFSF10/PIK3CD/PIK3C2B/AKT3/KLC1/GSDMD/DYNC1H1/CYTH3/AHNAK/CTNNB1/CASP8/CYTH4/TNFRSF10B	16
hsa04664	Fc epsilon RI signaling pathway	7/251	68/8101	0.00488299	0.182066	0.171822	VAV3/TNF/MAP2K6/INPP5D/PIK3CD/AKT3/PIK3R1	7
hsa05417	Lipid and atherosclerosis	14/251	215/8101	0.00687115	0.193142	0.182275	POU2F1/VAV3/TNF/MAP2K6/TNFSF10/PIK3CD/AGER/POU2F2/AKT3/ABCG1/ARHGEF1/PIK3R1/CASP8/TNFRSF10B	14
hsa04650	Natural killer cell mediated cytotoxicity	10/251	131/8101	0.00736055	0.193142	0.182275	VAV3/TNF/TNFSF10/PIK3CD/SH2D1B/ICAM2/CD244/PTPN6/PIK3R1/TNFRSF10B	10
hsa04923	Regulation of lipolysis in adipocytes	6/251	56/8101	0.00740007	0.193142	0.182275	PLIN1/PIK3CD/AKT3/PIK3R1/ADRB2/PDE3B	6
hsa00760	Nicotinate and nicotinamide metabolism	4/251	35/8101	0.0221744	0.376485	0.355304	CD38/SIRT7/NT5C/SIRT2	4
hsa04510	Focal adhesion	12/251	201/8101	0.0222124	0.376485	0.355304	CCND3/VAV3/DIAPH1/PIK3CD/ACTN1/AKT3/RAPGEF1/ITGA4/ITGA8/PIK3R1/CTNNB1/ITGB7	12
hsa04668	TNF signaling pathway	8/251	112/8101	0.0226923	0.376485	0.355304	TNF/MAP2K6/PIK3CD/LTA/BAG4/AKT3/PIK3R1/CASP8	8
hsa04218	Cellular senescence	10/251	156/8101	0.0229407	0.376485	0.355304	CCND3/RAD9A/MAP2K6/PIK3CD/RAD1/ZFP36L2/AKT3/HIPK2/PIK3R1/ATM	10
hsa04670	Leukocyte transendothelial migration	8/251	114/8101	0.0249291	0.376485	0.355304	VAV3/PIK3CD/ACTN1/ITGA4/ESAM/PIK3R1/CXCR4/CTNNB1	8
hsa04210	Apoptosis	9/251	136/8101	0.0251835	0.376485	0.355304	TNF/TNFSF10/PIK3CD/AKT3/PIK3R1/PIDD1/CASP8/TNFRSF10B/ATM	9
hsa05135	Yersinia infection	9/251	137/8101	0.0262536	0.376485	0.355304	VAV3/TNF/MAP2K6/PIK3CD/AKT3/ITGA4/ARHGEF1/PIK3R1/FYB1	9
hsa04657	IL-17 signaling pathway	7/251	94/8101	0.0262864	0.376485	0.355304	TNF/IL17RA/ANAPC5/SRSF1/MAPK7/CSF3/CASP8	7
hsa05418	Fluid shear stress and atherosclerosis	9/251	139/8101	0.0284896	0.376485	0.355304	TNF/MAP2K6/KLF2/PIK3CD/AKT3/MAPK7/PRKCZ/PIK3R1/CTNNB1	9
hsa04630	JAK-STAT signaling pathway	10/251	162/8101	0.0288494	0.376485	0.355304	STAT6/CCND3/IL21R/PIK3CD/AKT3/PTPN6/PIAS1/IL7R/CSF3/PIK3R1	10
hsa04070	Phosphatidylinositol signaling system	7/251	97/8101	0.0305422	0.379595	0.358239	INPP5D/PIK3CD/DGKA/PIK3C2B/INPP5F/IP6K1/PIK3R1	7
hsa04936	Alcoholic liver disease	9/251	142/8101	0.0320897	0.3807	0.359282	TNF/MAP2K6/PRKAB1/IL17RA/AKT3/C3AR1/ADH4/CTNNB1/CASP8	9
hsa04640	Hematopoietic cell lineage	7/251	99/8101	0.0336235	0.381554	0.360087	TNF/CD1E/CD38/CD5/ITGA4/IL7R/CSF3	7
hsa04933	AGE-RAGE signaling pathway in diabetic complications	7/251	100/8101	0.0352392	0.383226	0.361665	TNF/DIAPH1/PIK3CD/AGER/AKT3/PRKCZ/PIK3R1	7
hsa04914	Progesterone-mediated oocyte maturation	7/251	102/8101	0.0386231	0.397825	0.375443	ANAPC5/PIK3CD/AKT3/STK10/PIK3R1/CDC25B/PDE3B	7
hsa05164	Influenza A	10/251	171/8101	0.0396301	0.397825	0.375443	CCND3/TNF/TNFSF10/PIK3CD/AKT3/MX2/NXF1/PIK3R1/CASP8/TNFRSF10B	10
hsa04620	Toll-like receptor signaling pathway	7/251	104/8101	0.0422138	0.408067	0.385108	TNF/MAP2K6/PIK3CD/IRF5/AKT3/PIK3R1/CASP8	7
